# Supplementary material for: Identification of dysfunctional modules and disease genes in congenital heart disease by a network-based approach
Source: BMC Genomics. 2011 Dec 2;12:592. doi: 10.1186/1471-2164-12-592 (PMC3256240; doi:10.1186/1471-2164-12-592)
Supplement: Additional file 4 — List of enriched GO terms in each module. [file 1471-2164-12-592-S4.XLS]

## Sheet: Table S2
Module	GO: term	p-value	FDR	R	T	G	O	Term name	contain genes
M1	GO:0010628	4.5e-11	1.1e-08	16096	28	713	13	positive regulation of gene expression	ESR1 NCOA3; EP300 ESR1; DDX5 ESR1; EP300 NCOA3; ELK1 EP300; ESR1 FHL2; EP300 GATA6; DDX5 NCOA3; ESR1 THRA; EP300 FHL2; EP300 KLF2; DDX5 EP300; EP300 THRA;
M1	GO:0019219	1.5e-10	3.7e-08	16096	28	3017	21	regulation of nucleobase, nucleoside, nucleotide and nucleic acid metabolic process	MSH2 MSH6; ESR1 NCOA3; EP300 ESR1; DDX5 ESR1; EP300 NCOA3; ELK1 EP300; ESR1 FHL2; EP300 GATA6; EP300 MDM4; EP300 TGS1; CTBP2 EP300; DDX5 NCOA3; EP300 MSH6; ESR1 THRA; EP300 FHL2; EP300 NBN; EP300 KLF2; DDX5 EP300; MSH2 NBN; MSH6 NBN; EP300 THRA;
M1	GO:0051171	2.3e-10	5.5e-08	16096	28	3081	21	regulation of nitrogen compound metabolic process	MSH2 MSH6; ESR1 NCOA3; EP300 ESR1; DDX5 ESR1; EP300 NCOA3; ELK1 EP300; ESR1 FHL2; EP300 GATA6; EP300 MDM4; EP300 TGS1; CTBP2 EP300; DDX5 NCOA3; EP300 MSH6; ESR1 THRA; EP300 FHL2; EP300 NBN; EP300 KLF2; DDX5 EP300; MSH2 NBN; MSH6 NBN; EP300 THRA;
M1	GO:0010604	2.1e-09	5.2e-07	16096	28	1196	14	positive regulation of macromolecule metabolic process	ESR1 NCOA3; EP300 ESR1; DDX5 ESR1; EP300 NCOA3; ELK1 EP300; ESR1 FHL2; EP300 GATA6; DDX5 NCOA3; ESR1 THRA; EP300 FHL2; EP300 NBN; EP300 KLF2; DDX5 EP300; EP300 THRA;
M1	GO:0080090	2.2e-09	5.4e-07	16096	28	3911	22	regulation of primary metabolic process	MSH2 MSH6; ESR1 NCOA3; EP300 ESR1; DDX5 ESR1; EP300 NCOA3; ELK1 EP300; ESR1 FHL2; EP300 GATA6; FHL2 IGFBP5; EP300 MDM4; EP300 TGS1; CTBP2 EP300; DDX5 NCOA3; EP300 MSH6; ESR1 THRA; EP300 FHL2; EP300 NBN; EP300 KLF2; DDX5 EP300; MSH2 NBN; MSH6 NBN; EP300 THRA;
M1	GO:0060255	2.4e-09	5.8e-07	16096	28	3923	22	regulation of macromolecule metabolic process	MSH2 MSH6; ESR1 NCOA3; EP300 ESR1; DDX5 ESR1; EP300 NCOA3; ELK1 EP300; ESR1 FHL2; EP300 GATA6; FHL2 IGFBP5; EP300 MDM4; EP300 TGS1; CTBP2 EP300; DDX5 NCOA3; EP300 MSH6; ESR1 THRA; EP300 FHL2; EP300 NBN; EP300 KLF2; DDX5 EP300; MSH2 NBN; MSH6 NBN; EP300 THRA;		R denotes the number of elements in the reference set;
M1	GO:0009893	2.9e-09	7.2e-07	16096	28	1226	14	positive regulation of metabolic process	ESR1 NCOA3; EP300 ESR1; DDX5 ESR1; EP300 NCOA3; ELK1 EP300; ESR1 FHL2; EP300 GATA6; DDX5 NCOA3; ESR1 THRA; EP300 FHL2; EP300 NBN; EP300 KLF2; DDX5 EP300; EP300 THRA;		G means the number of elements annotated by the given GO term in the reference set;
M1	GO:0048518	7e-09	1.7e-06	16096	28	2862	19	positive regulation of biological process	ESR1 NCOA3; EP300 ESR1; DDX5 ESR1; EP300 NCOA3; ELK1 EP300; ESR1 FHL2; EP300 GATA6; EP300 MDM4; DDX5 NCOA3; EP300 MSH6; ESR1 THRA; EP300 FHL2; EP300 NBN; EP300 KLF2; DDX5 EP300; FHL2 UNC13D; EP300 IFNAR1; MSH6 NBN; EP300 THRA;		T indicates the number of elements in the test set;
M1	GO:0048522	7.5e-09	1.8e-06	16096	28	2510	18	positive regulation of cellular process	ESR1 NCOA3; EP300 ESR1; DDX5 ESR1; EP300 NCOA3; ELK1 EP300; ESR1 FHL2; EP300 GATA6; EP300 MDM4; DDX5 NCOA3; EP300 MSH6; ESR1 THRA; EP300 FHL2; EP300 NBN; EP300 KLF2; DDX5 EP300; FHL2 UNC13D; MSH6 NBN; EP300 THRA;		O denotes the number of elements annotated by the given GO term in the test set.
M1	GO:0031323	1.8e-08	4.4e-06	16096	28	4338	22	regulation of cellular metabolic process	MSH2 MSH6; ESR1 NCOA3; EP300 ESR1; DDX5 ESR1; EP300 NCOA3; ELK1 EP300; ESR1 FHL2; EP300 GATA6; FHL2 IGFBP5; EP300 MDM4; EP300 TGS1; CTBP2 EP300; DDX5 NCOA3; EP300 MSH6; ESR1 THRA; EP300 FHL2; EP300 NBN; EP300 KLF2; DDX5 EP300; MSH2 NBN; MSH6 NBN; EP300 THRA;
M1	GO:0019222	7.5e-08	1.8e-05	16096	28	4661	22	regulation of metabolic process	MSH2 MSH6; ESR1 NCOA3; EP300 ESR1; DDX5 ESR1; EP300 NCOA3; ELK1 EP300; ESR1 FHL2; EP300 GATA6; FHL2 IGFBP5; EP300 MDM4; EP300 TGS1; CTBP2 EP300; DDX5 NCOA3; EP300 MSH6; ESR1 THRA; EP300 FHL2; EP300 NBN; EP300 KLF2; DDX5 EP300; MSH2 NBN; MSH6 NBN; EP300 THRA;
M1	GO:0002204	9.3e-08	2.2e-05	16096	28	6	3	somatic recombination of immunoglobulin genes involved in immune response	MSH2 MSH6; MSH2 NBN; MSH6 NBN;
M1	GO:0002208	9.3e-08	2.2e-05	16096	28	6	3	somatic diversification of immunoglobulins involved in immune response	MSH2 MSH6; MSH2 NBN; MSH6 NBN;
M1	GO:0045190	9.3e-08	2.2e-05	16096	28	6	3	isotype switching	MSH2 MSH6; MSH2 NBN; MSH6 NBN;
M1	GO:0010556	1.5e-07	3.7e-05	16096	28	3024	18	regulation of macromolecule biosynthetic process	ESR1 NCOA3; EP300 ESR1; DDX5 ESR1; EP300 NCOA3; ELK1 EP300; ESR1 FHL2; EP300 GATA6; FHL2 IGFBP5; EP300 MDM4; EP300 TGS1; CTBP2 EP300; DDX5 NCOA3; ESR1 THRA; EP300 FHL2; EP300 NBN; EP300 KLF2; DDX5 EP300; EP300 THRA;
M1	GO:0031326	2.4e-07	5.8e-05	16096	28	3111	18	regulation of cellular biosynthetic process	ESR1 NCOA3; EP300 ESR1; DDX5 ESR1; EP300 NCOA3; ELK1 EP300; ESR1 FHL2; EP300 GATA6; FHL2 IGFBP5; EP300 MDM4; EP300 TGS1; CTBP2 EP300; DDX5 NCOA3; ESR1 THRA; EP300 FHL2; EP300 NBN; EP300 KLF2; DDX5 EP300; EP300 THRA;
M1	GO:0009889	2.7e-07	6.7e-05	16096	28	3141	18	regulation of biosynthetic process	ESR1 NCOA3; EP300 ESR1; DDX5 ESR1; EP300 NCOA3; ELK1 EP300; ESR1 FHL2; EP300 GATA6; FHL2 IGFBP5; EP300 MDM4; EP300 TGS1; CTBP2 EP300; DDX5 NCOA3; ESR1 THRA; EP300 FHL2; EP300 NBN; EP300 KLF2; DDX5 EP300; EP300 THRA;
M1	GO:0023034	3.5e-07	8.7e-05	16096	28	988	11	intracellular signaling pathway	MSH2 MSH6; ESR1 NCOA3; EP300 ESR1; EP300 NCOA3; ESR1 FHL2; EP300 MSH6; EP300 FHL2; EP300 NBN; EP300 IFNAR1; MSH2 NBN; MSH6 NBN;
M1	GO:0016445	3.9e-07	9.5e-05	16096	28	9	3	somatic diversification of immunoglobulins	MSH2 MSH6; MSH2 NBN; MSH6 NBN;
M1	GO:0016447	3.9e-07	9.5e-05	16096	28	9	3	somatic recombination of immunoglobulin gene segments	MSH2 MSH6; MSH2 NBN; MSH6 NBN;
M1	GO:0016444	1e-06	0.00024	16096	28	12	3	somatic cell DNA recombination	MSH2 MSH6; MSH2 NBN; MSH6 NBN;
M1	GO:0002200	1e-06	0.00024	16096	28	12	3	somatic diversification of immune receptors	MSH2 MSH6; MSH2 NBN; MSH6 NBN;
M1	GO:0002562	1e-06	0.00024	16096	28	12	3	somatic diversification of immune receptors via germline recombination within a single locus	MSH2 MSH6; MSH2 NBN; MSH6 NBN;
M1	GO:0010468	1e-06	0.00025	16096	28	3013	17	regulation of gene expression	ESR1 NCOA3; EP300 ESR1; DDX5 ESR1; EP300 NCOA3; ELK1 EP300; ESR1 FHL2; EP300 GATA6; FHL2 IGFBP5; EP300 MDM4; EP300 TGS1; CTBP2 EP300; DDX5 NCOA3; ESR1 THRA; EP300 FHL2; EP300 KLF2; DDX5 EP300; EP300 THRA;
M1	GO:0045449	1.3e-06	0.00031	16096	28	2675	16	regulation of transcription	ESR1 NCOA3; EP300 ESR1; DDX5 ESR1; EP300 NCOA3; ELK1 EP300; ESR1 FHL2; EP300 GATA6; EP300 MDM4; EP300 TGS1; CTBP2 EP300; DDX5 NCOA3; ESR1 THRA; EP300 FHL2; EP300 KLF2; DDX5 EP300; EP300 THRA;
M1	GO:0051716	1.7e-06	0.00041	16096	28	699	9	cellular response to stimulus	MSH2 MSH6; EP300 GATA6; EP300 RAD23A; EP300 MSH6; EP300 NBN; EP300 KLF2; MSH2 NBN; MSH6 NBN; EP300 THRA;
M1	GO:0042113	2.1e-06	0.00051	16096	28	15	3	B cell activation	MSH2 MSH6; MSH2 NBN; MSH6 NBN;
M1	GO:0042493	2.3e-06	0.00057	16096	28	55	4	response to drug	EP300 GATA6; EP300 NBN; MSH2 NBN; EP300 THRA;
M1	GO:0033554	3.6e-06	0.00087	16096	28	391	7	cellular response to stress	MSH2 MSH6; EP300 RAD23A; EP300 MSH6; EP300 NBN; EP300 KLF2; MSH2 NBN; MSH6 NBN;
M1	GO:0009725	8e-06	0.0019	16096	28	286	6	response to hormone stimulus	EP300 ESR1; ESR1 FHL2; EP300 GATA6; ESR1 THRA; EP300 FHL2; EP300 THRA;
M1	GO:0045941	1e-05	0.0026	16096	28	654	8	positive regulation of transcription	EP300 NCOA3; ELK1 EP300; EP300 GATA6; DDX5 NCOA3; EP300 FHL2; EP300 KLF2; DDX5 EP300; EP300 THRA;
M1	GO:0009719	1.1e-05	0.0028	16096	28	305	6	response to endogenous stimulus	EP300 ESR1; ESR1 FHL2; EP300 GATA6; ESR1 THRA; EP300 FHL2; EP300 THRA;
M1	GO:0050896	1.4e-05	0.0036	16096	28	2801	15	response to stimulus	MSH2 MSH6; EP300 ESR1; ESR1 FHL2; EP300 GATA6; EP300 RAD23A; EP300 MSH6; ESR1 THRA; EP300 FHL2; EP300 NBN; EP300 KLF2; FHL2 UNC13D; EP300 IFNAR1; MSH2 NBN; MSH6 NBN; EP300 THRA;
M1	GO:0045935	2.2e-05	0.0054	16096	28	723	8	positive regulation of nucleobase, nucleoside, nucleotide and nucleic acid metabolic process	EP300 NCOA3; ELK1 EP300; EP300 GATA6; DDX5 NCOA3; EP300 FHL2; EP300 KLF2; DDX5 EP300; EP300 THRA;
M1	GO:0010557	2.8e-05	0.0069	16096	28	749	8	positive regulation of macromolecule biosynthetic process	EP300 NCOA3; ELK1 EP300; EP300 GATA6; DDX5 NCOA3; EP300 FHL2; EP300 KLF2; DDX5 EP300; EP300 THRA;
M1	GO:0051173	3.1e-05	0.0077	16096	28	760	8	positive regulation of nitrogen compound metabolic process	EP300 NCOA3; ELK1 EP300; EP300 GATA6; DDX5 NCOA3; EP300 FHL2; EP300 KLF2; DDX5 EP300; EP300 THRA;
M1	GO:0046649	3.5e-05	0.0085	16096	28	37	3	lymphocyte activation	MSH2 MSH6; MSH2 NBN; MSH6 NBN;
M1	GO:0031328	3.6e-05	0.0089	16096	28	775	8	positive regulation of cellular biosynthetic process	EP300 NCOA3; ELK1 EP300; EP300 GATA6; DDX5 NCOA3; EP300 FHL2; EP300 KLF2; DDX5 EP300; EP300 THRA;
M1	GO:0009891	3.9e-05	0.0096	16096	28	784	8	positive regulation of biosynthetic process	EP300 NCOA3; ELK1 EP300; EP300 GATA6; DDX5 NCOA3; EP300 FHL2; EP300 KLF2; DDX5 EP300; EP300 THRA;
M1	GO:0023033	4e-05	0.0099	16096	28	2277	13	signaling pathway	MSH2 MSH6; ESR1 NCOA3; EP300 ESR1; EP300 NCOA3; ESR1 FHL2; EP300 MSH6; ESR1 THRA; EP300 FHL2; EP300 NBN; EP300 IFNAR1; MSH2 NBN; MSH6 NBN; EP300 THRA;
M1	GO:0050794	8e-05	0.0194	16096	28	8725	25	regulation of cellular process	MSH2 MSH6; ESR1 NCOA3; EP300 ESR1; DDX5 ESR1; EP300 NCOA3; ELK1 EP300; ESR1 FHL2; EP300 GATA6; FHL2 IGFBP5; EP300 MDM4; EP300 TGS1; CTBP2 EP300; DDX5 NCOA3; EP300 MSH6; ESR1 THRA; EP300 FHL2; EP300 NBN; EP300 KLF2; CTBP2 UNC13D; DDX5 EP300; FHL2 UNC13D; EP300 IFNAR1; MSH2 NBN; MSH6 NBN; EP300 THRA;
M1	GO:0042770	8.2e-05	0.02	16096	28	49	3	DNA damage response, signal transduction	MSH2 MSH6; MSH2 NBN; MSH6 NBN;
M1	GO:0031325	8.8e-05	0.0214	16096	28	1141	9	positive regulation of cellular metabolic process	EP300 NCOA3; ELK1 EP300; EP300 GATA6; DDX5 NCOA3; EP300 FHL2; EP300 NBN; EP300 KLF2; DDX5 EP300; EP300 THRA;
M1	GO:0010033	9.9e-05	0.0241	16096	28	654	7	response to organic substance	EP300 ESR1; ESR1 FHL2; EP300 GATA6; ESR1 THRA; EP300 FHL2; EP300 KLF2; EP300 THRA;
M1	GO:0001889	0.0001	0.0253	16096	28	9	2	liver development	EP300 GATA6; EP300 THRA;
M1	GO:0045321	0.00011	0.0282	16096	28	55	3	leukocyte activation	MSH2 MSH6; MSH2 NBN; MSH6 NBN;
M1	GO:0040007	0.00012	0.0298	16096	28	56	3	growth	ESR1 NCOA3; DDX5 ESR1; DDX5 NCOA3;
M1	GO:0023052	0.00012	0.031	16096	28	2534	13	signaling	MSH2 MSH6; ESR1 NCOA3; EP300 ESR1; EP300 NCOA3; ESR1 FHL2; EP300 MSH6; ESR1 THRA; EP300 FHL2; EP300 NBN; EP300 IFNAR1; MSH2 NBN; MSH6 NBN; EP300 THRA;
M1	GO:0006310	0.00013	0.0331	16096	28	58	3	DNA recombination	MSH2 MSH6; MSH2 NBN; MSH6 NBN;
M1	GO:0042221	0.00015	0.0365	16096	28	1223	9	response to chemical stimulus	EP300 ESR1; ESR1 FHL2; EP300 GATA6; ESR1 THRA; EP300 FHL2; EP300 NBN; EP300 KLF2; MSH2 NBN; EP300 THRA;
M1	GO:0051239	0.00018	0.045	16096	28	723	7	regulation of multicellular organismal process	EP300 ESR1; EP300 GATA6; ESR1 THRA; EP300 NBN; EP300 KLF2; EP300 IFNAR1; EP300 THRA;
M2	GO:0007178	4.7e-32	1.5e-29	14865	77	60	20	transmembrane receptor protein serine/threonine kinase signaling pathway	SMAD2 SMAD4; SMAD4 SMAD5; ACVR1 SMAD5; ACVR1 ENG; ACVR1B SMAD4; ACVR1B TGFBRAP1; ACVR1B SMAD7; ACVR1B ACVR2B; ACVR2B TGFBRAP1; BMPR1A TGFBRAP1; SMAD2 TGFBRAP1; SMAD4 TGFBRAP1; SMAD7 TGFBR2; SMAD4 TGFBR2; TGFBR2 TGFBRAP1; ENG TGFBR2; ACVR1B SMAD2; ACVR1 ACVR1B; ACVR2B ENG; BMPR1A SMAD7;
M2	GO:0090092	1e-20	3.3e-18	14865	77	41	13	regulation of transmembrane receptor protein serine/threonine kinase signaling pathway	SMAD2 SMAD4; ACVR2B INHBA; ACVR1 ENG; ACVR1 INHBA; ACVR1B SMAD4; ACVR1B INHBA; ACVR1B SMAD7; ACVR1B ACVR2B; ENG INHBA; ACVR1B SMAD2; ACVR1 ACVR1B; ACVR2B ENG; BMPR1A SMAD7;
M2	GO:0007179	1.4e-17	4.5e-15	14865	77	24	10	transforming growth factor beta receptor signaling pathway	SMAD2 SMAD4; SMAD4 SMAD5; ACVR1 SMAD5; ACVR1 ENG; BMPR1A TGFBRAP1; SMAD2 TGFBRAP1; SMAD4 TGFBRAP1; SMAD4 TGFBR2; TGFBR2 TGFBRAP1; ENG TGFBR2;
M2	GO:0007167	3.4e-17	1.1e-14	14865	77	300	20	enzyme linked receptor protein signaling pathway	SMAD2 SMAD4; SMAD4 SMAD5; ACVR1 SMAD5; ACVR1 ENG; ACVR1B SMAD4; ACVR1B TGFBRAP1; ACVR1B SMAD7; ACVR1B ACVR2B; ACVR2B TGFBRAP1; BMPR1A TGFBRAP1; SMAD2 TGFBRAP1; SMAD4 TGFBRAP1; SMAD7 TGFBR2; SMAD4 TGFBR2; TGFBR2 TGFBRAP1; ENG TGFBR2; ACVR1B SMAD2; ACVR1 ACVR1B; ACVR2B ENG; BMPR1A SMAD7;
M2	GO:0007166	8.3e-15	2.7e-12	14865	77	1029	29	cell surface receptor linked signaling pathway	SMAD2 SMAD4; ACVR2B INHBA; SMAD4 SMAD5; PIAS4 SMAD7; ACVR1 SMAD5; ACVR1 ENG; ACVR1 INHBA; ACVR1B SMAD4; ACVR1B TGFBRAP1; ACVR1B INHBA; ACVR1B SMAD7; ACVR1B ACVR2B; ACVR2B TGFBRAP1; BMPR1A TGFBRAP1; ENG INHBA; SMAD2 TGFBRAP1; SMAD4 TGFBRAP1; SMAD7 TGFBR2; PDGFRB PTK2; SMAD4 TGFBR2; TGFBR2 TGFBRAP1; ENG TGFBR2; PIAS4 SMAD2; PIAS4 SMAD4; ACVR1B SMAD2; ACVR1 ACVR1B; ACVR2B ENG; IGF1R PTK2; BMPR1A SMA…
M2	GO:0019222	2.5e-14	8.4e-12	14865	77	4364	55	regulation of metabolic process	SMAD2 SMAD4; IGF1 IGF1R; IGF1R YWHAE; ACVR2B INHBA; SMAD4 SMAD5; SMAD5 WWP1; PIAS4 SMAD7; CRK PDGFRB; ACVR1 RPS27A; ACVR1 SMAD5; ACVR1 ENG; ACVR1 INHBA; ACVR1B SMAD4; ACVR1B TGFBRAP1; ACVR1B INHBA; ACVR1B SMAD7; ACVR1B ACVR2B; ACVR2B TGFBRAP1; BMPR1A TGFBRAP1; ENG INHBA; IGF1 IGFBP7; CRK IGF1R; IGFBP7 INHBA; IGF1 IGSF1; ACVR2B INHBB; ACVR1B INHBB; RPS27A SMAD2; PSMD8 SMAD2; SMAD2 TGFBRAP1; SMAD4 …
M2	GO:0032925	4.3e-13	1.4e-10	14865	77	8	6	regulation of activin receptor signaling pathway	ACVR2B INHBA; ACVR1 INHBA; ACVR1B INHBA; ACVR1B SMAD7; ACVR1B ACVR2B; ACVR1 ACVR1B;
M2	GO:0060255	2.4e-12	8e-10	14865	77	3665	48	regulation of macromolecule metabolic process	SMAD2 SMAD4; IGF1 IGF1R; IGF1R YWHAE; ACVR2B INHBA; SMAD4 SMAD5; SMAD5 WWP1; PIAS4 SMAD7; CRK PDGFRB; ACVR1 RPS27A; ACVR1 SMAD5; ACVR1 ENG; ACVR1 INHBA; ACVR1B SMAD4; ACVR1B TGFBRAP1; ACVR1B INHBA; ACVR1B SMAD7; ACVR1B ACVR2B; ACVR2B TGFBRAP1; BMPR1A TGFBRAP1; ENG INHBA; CRK IGF1R; IGF1 IGSF1; ACVR2B INHBB; ACVR1B INHBB; RPS27A SMAD2; PSMD8 SMAD2; SMAD2 TGFBRAP1; SMAD4 STUB1; RPS27A SMAD4; SMAD4 …
M2	GO:0031323	5.7e-12	1.8e-09	14865	77	4062	50	regulation of cellular metabolic process	SMAD2 SMAD4; IGF1 IGF1R; IGF1R YWHAE; ACVR2B INHBA; SMAD4 SMAD5; SMAD5 WWP1; PIAS4 SMAD7; CRK PDGFRB; ACVR1 RPS27A; ACVR1 SMAD5; ACVR1 ENG; ACVR1 INHBA; ACVR1B SMAD4; ACVR1B TGFBRAP1; ACVR1B INHBA; ACVR1B SMAD7; ACVR1B ACVR2B; ACVR2B TGFBRAP1; BMPR1A TGFBRAP1; ENG INHBA; CRK IGF1R; IGF1 IGSF1; ACVR2B INHBB; ACVR1B INHBB; RPS27A SMAD2; PSMD8 SMAD2; SMAD2 TGFBRAP1; SMAD4 STUB1; RPS27A SMAD4; SMAD4 …
M2	GO:0051239	4.7e-11	1.5e-08	14865	77	713	21	regulation of multicellular organismal process	SMAD2 SMAD4; ACVR2B INHBA; ACVR1 RPS27A; ACVR1 INHBA; ACVR1B SMAD4; ACVR1B INHBA; ACVR1B SMAD7; ACVR1B ACVR2B; ACVR2B INHBB; ACVR1B INHBB; RPS27A SMAD2; SMAD2 SRI; RPS27A SMAD4; SMAD7 TGFBR2; SMAD4 TGFBR2; ACVR1B SMAD2; ACVR1 INHBB; INHBA INHBB; ACVR1 ACVR1B; F3 IGF1; BMPR1A SMAD7;
M2	GO:0080090	2.4e-10	8e-08	14865	77	3658	45	regulation of primary metabolic process	SMAD2 SMAD4; IGF1 IGF1R; IGF1R YWHAE; ACVR2B INHBA; SMAD4 SMAD5; SMAD5 WWP1; PIAS4 SMAD7; CRK PDGFRB; ACVR1 RPS27A; ACVR1 SMAD5; ACVR1 ENG; ACVR1 INHBA; ACVR1B SMAD4; ACVR1B TGFBRAP1; ACVR1B INHBA; ACVR1B SMAD7; ACVR1B ACVR2B; ACVR2B TGFBRAP1; BMPR1A TGFBRAP1; ENG INHBA; IGF1 IGFBP7; CRK IGF1R; IGFBP7 INHBA; IGF1 IGSF1; RPS27A SMAD2; PSMD8 SMAD2; SMAD2 TGFBRAP1; SMAD4 STUB1; RPS27A SMAD4; SMAD4 T…
M2	GO:0048522	1.1e-09	3.6e-07	14865	77	2385	35	positive regulation of cellular process	SMAD2 SMAD4; IGF1 IGF1R; IGF1R YWHAE; ACVR2B INHBA; PIAS4 SMAD7; ACVR1 RPS27A; ACVR1 ENG; ACVR1 INHBA; ACVR1B SMAD4; ACVR1B INHBA; ACVR1B SMAD7; ACVR1B ACVR2B; ENG INHBA; ACVR2B INHBB; ACVR1B INHBB; RPS27A SMAD2; PSMD8 SMAD2; SMAD4 STUB1; RPS27A SMAD4; SMAD7 TGFBR2; SMAD4 TFE3; SMAD4 TGFBR2; ENG TGFBR2; STUB1 UBE2D1; PIAS4 SMAD2; PIAS4 SMAD4; ACVR1B SMAD2; ACVR1 INHBB; INHBA INHBB; SMAD2 STUB1; A…
M2	GO:0009889	1.4e-09	4.6e-07	14865	77	2950	39	regulation of biosynthetic process	SMAD2 SMAD4; IGF1 IGF1R; ACVR2B INHBA; SMAD4 SMAD5; SMAD5 WWP1; PIAS4 SMAD7; ACVR1 RPS27A; ACVR1 SMAD5; ACVR1 ENG; ACVR1 INHBA; ACVR1B SMAD4; ACVR1B TGFBRAP1; ACVR1B INHBA; ACVR1B SMAD7; ACVR1B ACVR2B; ACVR2B TGFBRAP1; ENG INHBA; IGF1 IGFBP7; CRK IGF1R; IGFBP7 INHBA; IGF1 IGSF1; ACVR2B INHBB; ACVR1B INHBB; RPS27A SMAD2; SMAD2 TGFBRAP1; RPS27A SMAD4; SMAD4 TGFBRAP1; SMAD4 TFE3; PIAS4 SMAD2; PIAS4 …
M2	GO:0045597	2.8e-09	9.1e-07	14865	77	103	9	positive regulation of cell differentiation	SMAD2 SMAD4; ACVR2B INHBA; ACVR1 INHBA; ACVR1B SMAD4; ACVR1B INHBA; ACVR1B ACVR2B; SMAD4 TGFBR2; ACVR1B SMAD2; ACVR1 ACVR1B;
M2	GO:0031325	2.9e-09	9.7e-07	14865	77	1084	23	positive regulation of cellular metabolic process	SMAD2 SMAD4; IGF1 IGF1R; PIAS4 SMAD7; ACVR1 RPS27A; ACVR1 ENG; ACVR1 INHBA; ACVR1B SMAD4; ACVR1B INHBA; ACVR1B SMAD7; ENG INHBA; RPS27A SMAD2; PSMD8 SMAD2; SMAD4 STUB1; RPS27A SMAD4; SMAD4 TFE3; STUB1 UBE2D1; PIAS4 SMAD2; PIAS4 SMAD4; ACVR1B SMAD2; SMAD2 STUB1; ACVR1 ACVR1B; BMPR1A SMAD7; PSMD13 PSMD8;
M2	GO:0010646	4.5e-09	1.4e-06	14865	77	826	20	regulation of cell communication	IGF1 IGF1R; ACVR2B INHBA; ACVR1 RPS27A; ACVR1 ENG; ACVR1 INHBA; ACVR1B SMAD4; ACVR1B INHBA; ACVR1B SMAD7; ACVR1B ACVR2B; ENG INHBA; CRK IGF1R; ACVR2B INHBB; ACVR1B INHBB; RPS27A SMAD4; ACVR1 INHBB; INHBA INHBB; ACVR1 ACVR1B; ACVR2B ENG; F3 IGF1; BMPR1A SMAD7;
M2	GO:0010556	7.5e-09	2.4e-06	14865	77	2834	37	regulation of macromolecule biosynthetic process	SMAD2 SMAD4; IGF1 IGF1R; ACVR2B INHBA; SMAD4 SMAD5; SMAD5 WWP1; PIAS4 SMAD7; ACVR1 RPS27A; ACVR1 SMAD5; ACVR1 ENG; ACVR1 INHBA; ACVR1B SMAD4; ACVR1B TGFBRAP1; ACVR1B INHBA; ACVR1B SMAD7; ACVR1B ACVR2B; ACVR2B TGFBRAP1; ENG INHBA; CRK IGF1R; IGF1 IGSF1; ACVR2B INHBB; ACVR1B INHBB; RPS27A SMAD2; SMAD2 TGFBRAP1; RPS27A SMAD4; SMAD4 TGFBRAP1; SMAD4 TFE3; PIAS4 SMAD2; PIAS4 SMAD4; ACVR1B IGSF1; ACVR1B…
M2	GO:0010604	7.7e-09	2.4e-06	14865	77	1139	23	positive regulation of macromolecule metabolic process	SMAD2 SMAD4; IGF1 IGF1R; PIAS4 SMAD7; ACVR1 RPS27A; ACVR1 ENG; ACVR1 INHBA; ACVR1B SMAD4; ACVR1B INHBA; ACVR1B SMAD7; ENG INHBA; RPS27A SMAD2; PSMD8 SMAD2; SMAD4 STUB1; RPS27A SMAD4; SMAD4 TFE3; STUB1 UBE2D1; PIAS4 SMAD2; PIAS4 SMAD4; ACVR1B SMAD2; SMAD2 STUB1; ACVR1 ACVR1B; BMPR1A SMAD7; PSMD13 PSMD8;
M2	GO:0023033	1.1e-08	3.7e-06	14865	77	2203	32	signaling pathway	SMAD2 SMAD4; IGF1 IGF1R; IGF1R YWHAE; ACVR2B INHBA; SMAD4 SMAD5; PIAS4 SMAD7; ACVR1 SMAD5; ACVR1 ENG; ACVR1 INHBA; ACVR1B SMAD4; ACVR1B TGFBRAP1; ACVR1B INHBA; ACVR1B SMAD7; ACVR1B ACVR2B; ACVR2B TGFBRAP1; BMPR1A TGFBRAP1; ENG INHBA; CISH SMAD2; SMAD2 TGFBRAP1; SMAD4 TGFBRAP1; SMAD7 TGFBR2; PDGFRB PTK2; SMAD4 TGFBR2; TGFBR2 TGFBRAP1; ENG TGFBR2; PIAS4 SMAD2; PIAS4 SMAD4; ACVR1B SMAD2; ACVR1 ACVR1…
M2	GO:0009893	1.2e-08	3.9e-06	14865	77	1167	23	positive regulation of metabolic process	SMAD2 SMAD4; IGF1 IGF1R; PIAS4 SMAD7; ACVR1 RPS27A; ACVR1 ENG; ACVR1 INHBA; ACVR1B SMAD4; ACVR1B INHBA; ACVR1B SMAD7; ENG INHBA; RPS27A SMAD2; PSMD8 SMAD2; SMAD4 STUB1; RPS27A SMAD4; SMAD4 TFE3; STUB1 UBE2D1; PIAS4 SMAD2; PIAS4 SMAD4; ACVR1B SMAD2; SMAD2 STUB1; ACVR1 ACVR1B; BMPR1A SMAD7; PSMD13 PSMD8;
M2	GO:0048523	1.7e-08	5.6e-06	14865	77	1986	30	negative regulation of cellular process	SMAD2 SMAD4; IGF1 IGF1R; IGF1R YWHAE; PIAS4 SMAD7; ACVR1 RPS27A; ACVR1 ENG; ACVR1 INHBA; ACVR1B SMAD4; ACVR1B INHBA; ACVR1B SMAD7; ENG INHBA; IGF1 IGFBP7; IGFBP7 INHBA; ACVR1B INHBB; RPS27A SMAD2; CISH SMAD2; PSMD8 SMAD2; RPS27A SMAD4; SMAD4 TOB1; PIAS4 SMAD2; PIAS4 SMAD4; ACVR1B SMAD2; ACVR1 INHBB; INHBA INHBB; SMAD2 TOB1; ACVR1 ACVR1B; F3 IGF1; IGF1R PTK2; BMPR1A SMAD7; PSMD13 PSMD8;
M2	GO:0031326	1.7e-08	5.6e-06	14865	77	2920	37	regulation of cellular biosynthetic process	SMAD2 SMAD4; IGF1 IGF1R; ACVR2B INHBA; SMAD4 SMAD5; SMAD5 WWP1; PIAS4 SMAD7; ACVR1 RPS27A; ACVR1 SMAD5; ACVR1 ENG; ACVR1 INHBA; ACVR1B SMAD4; ACVR1B TGFBRAP1; ACVR1B INHBA; ACVR1B SMAD7; ACVR1B ACVR2B; ACVR2B TGFBRAP1; ENG INHBA; CRK IGF1R; IGF1 IGSF1; ACVR2B INHBB; ACVR1B INHBB; RPS27A SMAD2; SMAD2 TGFBRAP1; RPS27A SMAD4; SMAD4 TGFBRAP1; SMAD4 TFE3; PIAS4 SMAD2; PIAS4 SMAD4; ACVR1B IGSF1; ACVR1B…
M2	GO:0048518	4.1e-08	1.3e-05	14865	77	2727	35	positive regulation of biological process	SMAD2 SMAD4; IGF1 IGF1R; IGF1R YWHAE; ACVR2B INHBA; PIAS4 SMAD7; ACVR1 RPS27A; ACVR1 ENG; ACVR1 INHBA; ACVR1B SMAD4; ACVR1B INHBA; ACVR1B SMAD7; ACVR1B ACVR2B; ENG INHBA; ACVR2B INHBB; ACVR1B INHBB; RPS27A SMAD2; PSMD8 SMAD2; SMAD4 STUB1; RPS27A SMAD4; SMAD7 TGFBR2; SMAD4 TFE3; SMAD4 TGFBR2; ENG TGFBR2; STUB1 UBE2D1; PIAS4 SMAD2; PIAS4 SMAD4; ACVR1B SMAD2; ACVR1 INHBB; INHBA INHBB; SMAD2 STUB1; A…
M2	GO:0051094	4.2e-08	1.3e-05	14865	77	140	9	positive regulation of developmental process	SMAD2 SMAD4; ACVR2B INHBA; ACVR1 INHBA; ACVR1B SMAD4; ACVR1B INHBA; ACVR1B ACVR2B; SMAD4 TGFBR2; ACVR1B SMAD2; ACVR1 ACVR1B;
M2	GO:0048856	1.2e-07	4e-05	14865	77	1109	21	anatomical structure development	SMAD2 SMAD4; IGF1 IGF1R; IGF1R YWHAE; ACVR2B INHBA; ACVR1 ENG; ACVR1 INHBA; ACVR1B SMAD4; ACVR1B INHBA; ACVR1B SMAD7; ACVR1B ACVR2B; ENG INHBA; SMAD2 SRI; SMAD7 TGFBR2; PDGFRB PTK2; SMAD4 TGFBR2; ENG TGFBR2; ACVR1B SMAD2; ACVR1 ACVR1B; ACVR2B ENG; IGF1R PTK2; BMPR1A SMAD7;
M2	GO:0031401	1.5e-07	5e-05	14865	77	163	9	positive regulation of protein modification process	PIAS4 SMAD7; ACVR1B SMAD4; ACVR1B SMAD7; SMAD4 STUB1; RPS27A SMAD4; STUB1 UBE2D1; PIAS4 SMAD4; BMPR1A SMAD7; PSMD13 PSMD8;
M2	GO:0023052	1.5e-07	5e-05	14865	77	2453	32	signaling	SMAD2 SMAD4; IGF1 IGF1R; IGF1R YWHAE; ACVR2B INHBA; SMAD4 SMAD5; PIAS4 SMAD7; ACVR1 SMAD5; ACVR1 ENG; ACVR1 INHBA; ACVR1B SMAD4; ACVR1B TGFBRAP1; ACVR1B INHBA; ACVR1B SMAD7; ACVR1B ACVR2B; ACVR2B TGFBRAP1; BMPR1A TGFBRAP1; ENG INHBA; CISH SMAD2; SMAD2 TGFBRAP1; SMAD4 TGFBRAP1; SMAD7 TGFBR2; PDGFRB PTK2; SMAD4 TGFBR2; TGFBR2 TGFBRAP1; ENG TGFBR2; PIAS4 SMAD2; PIAS4 SMAD4; ACVR1B SMAD2; ACVR1 ACVR1…
M2	GO:0045595	1.6e-07	5.2e-05	14865	77	340	12	regulation of cell differentiation	SMAD2 SMAD4; ACVR2B INHBA; ACVR1 INHBA; ACVR1B SMAD4; ACVR1B INHBA; ACVR1B SMAD7; ACVR1B ACVR2B; SMAD7 TGFBR2; SMAD4 TGFBR2; ACVR1B SMAD2; ACVR1 ACVR1B; BMPR1A SMAD7;
M2	GO:0048519	1.8e-07	5.9e-05	14865	77	2202	30	negative regulation of biological process	SMAD2 SMAD4; IGF1 IGF1R; IGF1R YWHAE; PIAS4 SMAD7; ACVR1 RPS27A; ACVR1 ENG; ACVR1 INHBA; ACVR1B SMAD4; ACVR1B INHBA; ACVR1B SMAD7; ENG INHBA; IGF1 IGFBP7; IGFBP7 INHBA; ACVR1B INHBB; RPS27A SMAD2; CISH SMAD2; PSMD8 SMAD2; RPS27A SMAD4; SMAD4 TOB1; PIAS4 SMAD2; PIAS4 SMAD4; ACVR1B SMAD2; ACVR1 INHBB; INHBA INHBB; SMAD2 TOB1; ACVR1 ACVR1B; F3 IGF1; IGF1R PTK2; BMPR1A SMAD7; PSMD13 PSMD8;
M2	GO:0009888	2.9e-07	9.5e-05	14865	77	86	7	tissue development	SMAD2 SMAD4; ACVR1 ENG; ACVR1B SMAD4; ACVR1B ACVR2B; ACVR1B SMAD2; ACVR1 ACVR1B; ACVR2B ENG;
M2	GO:0030509	3.5e-07	0.00011	14865	77	29	5	BMP signaling pathway	SMAD4 SMAD5; ACVR1 SMAD5; ACVR1 ENG; ACVR2B ENG; BMPR1A SMAD7;
M2	GO:0035466	4.5e-07	0.00014	14865	77	700	16	regulation of signaling pathway	SMAD2 SMAD4; IGF1 IGF1R; ACVR2B INHBA; ACVR1 ENG; ACVR1 INHBA; ACVR1B SMAD4; ACVR1B INHBA; ACVR1B SMAD7; ACVR1B ACVR2B; ENG INHBA; CRK IGF1R; ACVR1B SMAD2; ACVR1 ACVR1B; ACVR2B ENG; F3 IGF1; BMPR1A SMAD7;
M2	GO:0032270	7.1e-07	0.00023	14865	77	195	9	positive regulation of cellular protein metabolic process	PIAS4 SMAD7; ACVR1B SMAD4; ACVR1B SMAD7; SMAD4 STUB1; RPS27A SMAD4; STUB1 UBE2D1; PIAS4 SMAD4; BMPR1A SMAD7; PSMD13 PSMD8;
M2	GO:0051247	1.1e-06	0.00036	14865	77	206	9	positive regulation of protein metabolic process	PIAS4 SMAD7; ACVR1B SMAD4; ACVR1B SMAD7; SMAD4 STUB1; RPS27A SMAD4; STUB1 UBE2D1; PIAS4 SMAD4; BMPR1A SMAD7; PSMD13 PSMD8;
M2	GO:0050789	1.7e-06	0.00055	14865	77	8577	64	regulation of biological process	SMAD2 SMAD4; IGF1 IGF1R; IGF1R YWHAE; ACVR2B INHBA; SMAD4 SMAD5; SMAD5 WWP1; PIAS4 SMAD7; CRK PDGFRB; ACVR1 RPS27A; ACVR1 SMAD5; ACVR1 ENG; ACVR1 INHBA; ACVR1B SMAD4; ACVR1B TGFBRAP1; ACVR1B INHBA; ACVR1B SMAD7; ACVR1B ACVR2B; ACVR2B TGFBRAP1; BMPR1A TGFBRAP1; ENG INHBA; CISH EPOR; IGF1 IGFBP7; CRK IGF1R; IGFBP7 INHBA; IGF1 IGSF1; ACVR2B INHBB; ACVR1B INHBB; RPS27A SMAD2; CISH SMAD2; PSMD8 SMAD2;…
M2	GO:0007389	2.2e-06	0.00072	14865	77	116	7	pattern specification process	SMAD2 SMAD4; SMAD4 SMAD5; ACVR1 SMAD5; ACVR1 ENG; SMAD4 TGFBR2; ENG TGFBR2; ACVR2B ENG;
M2	GO:0042325	2.4e-06	0.00078	14865	77	362	11	regulation of phosphorylation	ACVR2B INHBA; ACVR1B SMAD4; ACVR1B INHBA; ACVR1B SMAD7; ACVR1B ACVR2B; ENG INHBA; SMAD7 TGFBR2; SMAD4 TGFBR2; ENG TGFBR2; ACVR2B ENG; BMPR1A SMAD7;
M2	GO:0050793	2.6e-06	0.00084	14865	77	524	13	regulation of developmental process	SMAD2 SMAD4; ACVR2B INHBA; ACVR1 INHBA; ACVR1B SMAD4; ACVR1B INHBA; ACVR1B SMAD7; ACVR1B ACVR2B; SMAD7 TGFBR2; SMAD4 TGFBR2; ACVR1B SMAD2; ACVR1 ACVR1B; F3 IGF1; BMPR1A SMAD7;
M2	GO:0050794	2.7e-06	0.0009	14865	77	8208	62	regulation of cellular process	SMAD2 SMAD4; IGF1 IGF1R; IGF1R YWHAE; ACVR2B INHBA; SMAD4 SMAD5; SMAD5 WWP1; PIAS4 SMAD7; CRK PDGFRB; ACVR1 RPS27A; ACVR1 SMAD5; ACVR1 ENG; ACVR1 INHBA; ACVR1B SMAD4; ACVR1B TGFBRAP1; ACVR1B INHBA; ACVR1B SMAD7; ACVR1B ACVR2B; ACVR2B TGFBRAP1; BMPR1A TGFBRAP1; ENG INHBA; CISH EPOR; IGF1 IGFBP7; CRK IGF1R; IGFBP7 INHBA; IGF1 IGSF1; ACVR2B INHBB; ACVR1B INHBB; RPS27A SMAD2; CISH SMAD2; PSMD8 SMAD2;…
M2	GO:0045449	3.4e-06	0.0011	14865	77	2519	30	regulation of transcription	SMAD2 SMAD4; ACVR2B INHBA; SMAD4 SMAD5; SMAD5 WWP1; PIAS4 SMAD7; ACVR1 RPS27A; ACVR1 SMAD5; ACVR1 ENG; ACVR1 INHBA; ACVR1B SMAD4; ACVR1B TGFBRAP1; ACVR1B INHBA; ACVR1B SMAD7; ACVR1B ACVR2B; ACVR2B TGFBRAP1; ENG INHBA; IGF1 IGSF1; RPS27A SMAD2; SMAD2 TGFBRAP1; RPS27A SMAD4; SMAD4 TGFBRAP1; SMAD4 TFE3; PIAS4 SMAD2; PIAS4 SMAD4; ACVR1B IGSF1; ACVR1B SMAD2; ACVR2B IGSF1; ACVR1 IGSF1; ACVR1 ACVR1B; AC…
M2	GO:0001701	3.7e-06	0.0012	14865	77	21	4	in utero embryonic development	SMAD2 SMAD4; ACVR1B SMAD4; ACVR1B SMAD2; ACVR1 ACVR1B;
M2	GO:0043009	3.7e-06	0.0012	14865	77	21	4	chordate embryonic development	SMAD2 SMAD4; ACVR1B SMAD4; ACVR1B SMAD2; ACVR1 ACVR1B;
M2	GO:0009792	3.7e-06	0.0012	14865	77	21	4	embryo development ending in birth or egg hatching	SMAD2 SMAD4; ACVR1B SMAD4; ACVR1B SMAD2; ACVR1 ACVR1B;
M2	GO:0019220	4.2e-06	0.0013	14865	77	384	11	regulation of phosphate metabolic process	ACVR2B INHBA; ACVR1B SMAD4; ACVR1B INHBA; ACVR1B SMAD7; ACVR1B ACVR2B; ENG INHBA; SMAD7 TGFBR2; SMAD4 TGFBR2; ENG TGFBR2; ACVR2B ENG; BMPR1A SMAD7;
M2	GO:0051174	4.2e-06	0.0013	14865	77	384	11	regulation of phosphorus metabolic process	ACVR2B INHBA; ACVR1B SMAD4; ACVR1B INHBA; ACVR1B SMAD7; ACVR1B ACVR2B; ENG INHBA; SMAD7 TGFBR2; SMAD4 TGFBR2; ENG TGFBR2; ACVR2B ENG; BMPR1A SMAD7;
M2	GO:0019219	4.3e-06	0.0014	14865	77	2835	32	regulation of nucleobase, nucleoside, nucleotide and nucleic acid metabolic process	SMAD2 SMAD4; IGF1 IGF1R; ACVR2B INHBA; SMAD4 SMAD5; SMAD5 WWP1; PIAS4 SMAD7; ACVR1 RPS27A; ACVR1 SMAD5; ACVR1 ENG; ACVR1 INHBA; ACVR1B SMAD4; ACVR1B TGFBRAP1; ACVR1B INHBA; ACVR1B SMAD7; ACVR1B ACVR2B; ACVR2B TGFBRAP1; ENG INHBA; CRK IGF1R; IGF1 IGSF1; RPS27A SMAD2; SMAD2 TGFBRAP1; RPS27A SMAD4; SMAD4 TGFBRAP1; SMAD4 TFE3; PIAS4 SMAD2; PIAS4 SMAD4; ACVR1B IGSF1; ACVR1B SMAD2; ACVR2B IGSF1; ACVR1 …
M2	GO:0051171	6.9e-06	0.0022	14865	77	2897	32	regulation of nitrogen compound metabolic process	SMAD2 SMAD4; IGF1 IGF1R; ACVR2B INHBA; SMAD4 SMAD5; SMAD5 WWP1; PIAS4 SMAD7; ACVR1 RPS27A; ACVR1 SMAD5; ACVR1 ENG; ACVR1 INHBA; ACVR1B SMAD4; ACVR1B TGFBRAP1; ACVR1B INHBA; ACVR1B SMAD7; ACVR1B ACVR2B; ACVR2B TGFBRAP1; ENG INHBA; CRK IGF1R; IGF1 IGSF1; RPS27A SMAD2; SMAD2 TGFBRAP1; RPS27A SMAD4; SMAD4 TGFBRAP1; SMAD4 TFE3; PIAS4 SMAD2; PIAS4 SMAD4; ACVR1B IGSF1; ACVR1B SMAD2; ACVR2B IGSF1; ACVR1 …
M2	GO:0000082	7.3e-06	0.0023	14865	77	8	3	G1/S transition of mitotic cell cycle	ACVR1 INHBA; ACVR1B INHBA; ACVR1 ACVR1B;
M2	GO:0090100	7.3e-06	0.0023	14865	77	8	3	positive regulation of transmembrane receptor protein serine/threonine kinase signaling pathway	ACVR1B SMAD4; ACVR1B ACVR2B; ACVR2B ENG;
M2	GO:0032502	7.4e-06	0.0024	14865	77	2472	29	developmental process	SMAD2 SMAD4; IGF1 IGF1R; IGF1R YWHAE; ACVR2B INHBA; SMAD4 SMAD5; SMAD5 WWP1; ACVR1 SMAD5; ACVR1 ENG; ACVR1 INHBA; ACVR1B SMAD4; ACVR1B INHBA; ACVR1B SMAD7; ACVR1B ACVR2B; ENG INHBA; ACVR2B INHBB; ACVR1B INHBB; SMAD2 SRI; SMAD7 TGFBR2; PDGFRB PTK2; SMAD4 TGFBR2; ENG TGFBR2; ACVR1B SMAD2; ACVR1 INHBB; INHBA INHBB; ACVR1 ACVR1B; ACVR2B ENG; F3 IGF1; IGF1R PTK2; BMPR1A SMAD7;
M2	GO:0065007	8.8e-06	0.0028	14865	77	8886	64	biological regulation	SMAD2 SMAD4; IGF1 IGF1R; IGF1R YWHAE; ACVR2B INHBA; SMAD4 SMAD5; SMAD5 WWP1; PIAS4 SMAD7; CRK PDGFRB; ACVR1 RPS27A; ACVR1 SMAD5; ACVR1 ENG; ACVR1 INHBA; ACVR1B SMAD4; ACVR1B TGFBRAP1; ACVR1B INHBA; ACVR1B SMAD7; ACVR1B ACVR2B; ACVR2B TGFBRAP1; BMPR1A TGFBRAP1; ENG INHBA; CISH EPOR; IGF1 IGFBP7; CRK IGF1R; IGFBP7 INHBA; IGF1 IGSF1; ACVR2B INHBB; ACVR1B INHBB; RPS27A SMAD2; CISH SMAD2; PSMD8 SMAD2;…
M2	GO:0048729	9.5e-06	0.003	14865	77	95	6	tissue morphogenesis	SMAD2 SMAD4; IGF1 IGF1R; ACVR1 ENG; SMAD7 TGFBR2; SMAD4 TGFBR2; ENG TGFBR2;
M2	GO:0060393	1e-05	0.0035	14865	77	9	3	regulation of pathway-restricted SMAD protein phosphorylation	ACVR1B SMAD4; ACVR1B SMAD7; BMPR1A SMAD7;
M2	GO:0031399	1.2e-05	0.0039	14865	77	276	9	regulation of protein modification process	PIAS4 SMAD7; ACVR1B SMAD4; ACVR1B SMAD7; SMAD4 STUB1; RPS27A SMAD4; STUB1 UBE2D1; PIAS4 SMAD4; BMPR1A SMAD7; PSMD13 PSMD8;
M2	GO:0010468	3.6e-05	0.0119	14865	77	2830	30	regulation of gene expression	SMAD2 SMAD4; ACVR2B INHBA; SMAD4 SMAD5; SMAD5 WWP1; PIAS4 SMAD7; ACVR1 RPS27A; ACVR1 SMAD5; ACVR1 ENG; ACVR1 INHBA; ACVR1B SMAD4; ACVR1B TGFBRAP1; ACVR1B INHBA; ACVR1B SMAD7; ACVR1B ACVR2B; ACVR2B TGFBRAP1; ENG INHBA; IGF1 IGSF1; RPS27A SMAD2; SMAD2 TGFBRAP1; RPS27A SMAD4; SMAD4 TGFBRAP1; SMAD4 TFE3; PIAS4 SMAD2; PIAS4 SMAD4; ACVR1B IGSF1; ACVR1B SMAD2; ACVR2B IGSF1; ACVR1 IGSF1; ACVR1 ACVR1B; AC…
M2	GO:0009790	5.2e-05	0.0171	14865	77	40	4	embryo development	SMAD2 SMAD4; ACVR1B SMAD4; ACVR1B SMAD2; ACVR1 ACVR1B;
M2	GO:0045935	5.7e-05	0.0186	14865	77	701	13	positive regulation of nucleobase, nucleoside, nucleotide and nucleic acid metabolic process	SMAD2 SMAD4; IGF1 IGF1R; ACVR1 RPS27A; ACVR1 ENG; ACVR1 INHBA; ACVR1B SMAD4; ACVR1B INHBA; ENG INHBA; RPS27A SMAD2; RPS27A SMAD4; SMAD4 TFE3; ACVR1B SMAD2; ACVR1 ACVR1B;
M2	GO:0051246	6.4e-05	0.0208	14865	77	514	11	regulation of protein metabolic process	PIAS4 SMAD7; ACVR1B SMAD4; ACVR1B SMAD7; SMAD4 STUB1; RPS27A SMAD4; STUB1 UBE2D1; PIAS4 SMAD4; SMAD4 UBE2L3; SMAD7 UBE2L3; BMPR1A SMAD7; PSMD13 PSMD8;
M2	GO:0008285	6.4e-05	0.0209	14865	77	133	6	negative regulation of cell proliferation	SMAD2 SMAD4; ENG INHBA; IGF1 IGFBP7; IGFBP7 INHBA; SMAD4 TOB1; SMAD2 TOB1;
M2	GO:0001569	7.9e-05	0.0256	14865	77	3	2	patterning of blood vessels	ACVR1 ENG; ENG TGFBR2;
M2	GO:0010557	8.2e-05	0.0266	14865	77	726	13	positive regulation of macromolecule biosynthetic process	SMAD2 SMAD4; IGF1 IGF1R; ACVR1 RPS27A; ACVR1 ENG; ACVR1 INHBA; ACVR1B SMAD4; ACVR1B INHBA; ENG INHBA; RPS27A SMAD2; RPS27A SMAD4; SMAD4 TFE3; ACVR1B SMAD2; ACVR1 ACVR1B;
M2	GO:0051173	9.6e-05	0.0314	14865	77	738	13	positive regulation of nitrogen compound metabolic process	SMAD2 SMAD4; IGF1 IGF1R; ACVR1 RPS27A; ACVR1 ENG; ACVR1 INHBA; ACVR1B SMAD4; ACVR1B INHBA; ENG INHBA; RPS27A SMAD2; RPS27A SMAD4; SMAD4 TFE3; ACVR1B SMAD2; ACVR1 ACVR1B;
M2	GO:0045941	9.8e-05	0.032	14865	77	637	12	positive regulation of transcription	SMAD2 SMAD4; ACVR1 RPS27A; ACVR1 ENG; ACVR1 INHBA; ACVR1B SMAD4; ACVR1B INHBA; ENG INHBA; RPS27A SMAD2; RPS27A SMAD4; SMAD4 TFE3; ACVR1B SMAD2; ACVR1 ACVR1B;
M2	GO:0031328	0.00011	0.0379	14865	77	752	13	positive regulation of cellular biosynthetic process	SMAD2 SMAD4; IGF1 IGF1R; ACVR1 RPS27A; ACVR1 ENG; ACVR1 INHBA; ACVR1B SMAD4; ACVR1B INHBA; ENG INHBA; RPS27A SMAD2; RPS27A SMAD4; SMAD4 TFE3; ACVR1B SMAD2; ACVR1 ACVR1B;
M2	GO:0009891	0.00013	0.0427	14865	77	761	13	positive regulation of biosynthetic process	SMAD2 SMAD4; IGF1 IGF1R; ACVR1 RPS27A; ACVR1 ENG; ACVR1 INHBA; ACVR1B SMAD4; ACVR1B INHBA; ENG INHBA; RPS27A SMAD2; RPS27A SMAD4; SMAD4 TFE3; ACVR1B SMAD2; ACVR1 ACVR1B;
M3	GO:0007178	9.7e-33	3.1e-30	16096	77	60	20	transmembrane receptor protein serine/threonine kinase signaling pathway	SMAD2 SMAD4; SMAD4 SMAD5; ACVR1 SMAD5; ACVR1 ENG; ACVR1B SMAD4; ACVR1B TGFBRAP1; ACVR1B SMAD7; ACVR1B ACVR2B; ACVR2B TGFBRAP1; BMPR1A TGFBRAP1; SMAD2 TGFBRAP1; SMAD4 TGFBRAP1; SMAD7 TGFBR2; SMAD4 TGFBR2; TGFBR2 TGFBRAP1; ENG TGFBR2; ACVR1B SMAD2; ACVR1 ACVR1B; ACVR2B ENG; BMPR1A SMAD7;
M3	GO:0090092	3.7e-21	1.2e-18	16096	77	41	13	regulation of transmembrane receptor protein serine/threonine kinase signaling pathway	SMAD2 SMAD4; ACVR2B INHBA; ACVR1 ENG; ACVR1 INHBA; ACVR1B SMAD4; ACVR1B INHBA; ACVR1B SMAD7; ACVR1B ACVR2B; ENG INHBA; ACVR1B SMAD2; ACVR1 ACVR1B; ACVR2B ENG; BMPR1A SMAD7;
M3	GO:0007179	6.3e-18	2e-15	16096	77	24	10	transforming growth factor beta receptor signaling pathway	SMAD2 SMAD4; SMAD4 SMAD5; ACVR1 SMAD5; ACVR1 ENG; BMPR1A TGFBRAP1; SMAD2 TGFBRAP1; SMAD4 TGFBRAP1; SMAD4 TGFBR2; TGFBR2 TGFBRAP1; ENG TGFBR2;
M3	GO:0007167	9.9e-18	3.2e-15	16096	77	304	20	enzyme linked receptor protein signaling pathway	SMAD2 SMAD4; SMAD4 SMAD5; ACVR1 SMAD5; ACVR1 ENG; ACVR1B SMAD4; ACVR1B TGFBRAP1; ACVR1B SMAD7; ACVR1B ACVR2B; ACVR2B TGFBRAP1; BMPR1A TGFBRAP1; SMAD2 TGFBRAP1; SMAD4 TGFBRAP1; SMAD7 TGFBR2; SMAD4 TGFBR2; TGFBR2 TGFBRAP1; ENG TGFBR2; ACVR1B SMAD2; ACVR1 ACVR1B; ACVR2B ENG; BMPR1A SMAD7;
M3	GO:0007166	1.4e-15	4.8e-13	16096	77	1042	29	cell surface receptor linked signaling pathway	SMAD2 SMAD4; ACVR2B INHBA; SMAD4 SMAD5; PIAS4 SMAD7; ACVR1 SMAD5; ACVR1 ENG; ACVR1 INHBA; ACVR1B SMAD4; ACVR1B TGFBRAP1; ACVR1B INHBA; ACVR1B SMAD7; ACVR1B ACVR2B; ACVR2B TGFBRAP1; BMPR1A TGFBRAP1; ENG INHBA; SMAD2 TGFBRAP1; SMAD4 TGFBRAP1; SMAD7 TGFBR2; PDGFRB PTK2; SMAD4 TGFBR2; TGFBR2 TGFBRAP1; ENG TGFBR2; PIAS4 SMAD2; PIAS4 SMAD4; ACVR1B SMAD2; ACVR1 ACVR1B; ACVR2B ENG; IGF1R PTK2; BMPR1A SMA…
M3	GO:0019222	1.3e-14	4.5e-12	16096	77	4661	55	regulation of metabolic process	SMAD2 SMAD4; IGF1 IGF1R; IGF1R YWHAE; ACVR2B INHBA; SMAD4 SMAD5; SMAD5 WWP1; PIAS4 SMAD7; CRK PDGFRB; ACVR1 RPS27A; ACVR1 SMAD5; ACVR1 ENG; ACVR1 INHBA; ACVR1B SMAD4; ACVR1B TGFBRAP1; ACVR1B INHBA; ACVR1B SMAD7; ACVR1B ACVR2B; ACVR2B TGFBRAP1; BMPR1A TGFBRAP1; ENG INHBA; IGF1 IGFBP7; CRK IGF1R; IGFBP7 INHBA; IGF1 IGSF1; ACVR2B INHBB; ACVR1B INHBB; RPS27A SMAD2; PSMD8 SMAD2; SMAD2 TGFBRAP1; SMAD4 …
M3	GO:0032925	2.7e-13	8.8e-11	16096	77	8	6	regulation of activin receptor signaling pathway	ACVR2B INHBA; ACVR1 INHBA; ACVR1B INHBA; ACVR1B SMAD7; ACVR1B ACVR2B; ACVR1 ACVR1B;
M3	GO:0060255	1.5e-12	5.1e-10	16096	77	3923	48	regulation of macromolecule metabolic process	SMAD2 SMAD4; IGF1 IGF1R; IGF1R YWHAE; ACVR2B INHBA; SMAD4 SMAD5; SMAD5 WWP1; PIAS4 SMAD7; CRK PDGFRB; ACVR1 RPS27A; ACVR1 SMAD5; ACVR1 ENG; ACVR1 INHBA; ACVR1B SMAD4; ACVR1B TGFBRAP1; ACVR1B INHBA; ACVR1B SMAD7; ACVR1B ACVR2B; ACVR2B TGFBRAP1; BMPR1A TGFBRAP1; ENG INHBA; CRK IGF1R; IGF1 IGSF1; ACVR2B INHBB; ACVR1B INHBB; RPS27A SMAD2; PSMD8 SMAD2; SMAD2 TGFBRAP1; SMAD4 STUB1; RPS27A SMAD4; SMAD4 …
M3	GO:0031323	3.3e-12	1e-09	16096	77	4338	50	regulation of cellular metabolic process	SMAD2 SMAD4; IGF1 IGF1R; IGF1R YWHAE; ACVR2B INHBA; SMAD4 SMAD5; SMAD5 WWP1; PIAS4 SMAD7; CRK PDGFRB; ACVR1 RPS27A; ACVR1 SMAD5; ACVR1 ENG; ACVR1 INHBA; ACVR1B SMAD4; ACVR1B TGFBRAP1; ACVR1B INHBA; ACVR1B SMAD7; ACVR1B ACVR2B; ACVR2B TGFBRAP1; BMPR1A TGFBRAP1; ENG INHBA; CRK IGF1R; IGF1 IGSF1; ACVR2B INHBB; ACVR1B INHBB; RPS27A SMAD2; PSMD8 SMAD2; SMAD2 TGFBRAP1; SMAD4 STUB1; RPS27A SMAD4; SMAD4 …
M3	GO:0051239	1.4e-11	4.5e-09	16096	77	723	21	regulation of multicellular organismal process	SMAD2 SMAD4; ACVR2B INHBA; ACVR1 RPS27A; ACVR1 INHBA; ACVR1B SMAD4; ACVR1B INHBA; ACVR1B SMAD7; ACVR1B ACVR2B; ACVR2B INHBB; ACVR1B INHBB; RPS27A SMAD2; SMAD2 SRI; RPS27A SMAD4; SMAD7 TGFBR2; SMAD4 TGFBR2; ACVR1B SMAD2; ACVR1 INHBB; INHBA INHBB; ACVR1 ACVR1B; F3 IGF1; BMPR1A SMAD7;
M3	GO:0080090	1.5e-10	5.1e-08	16096	77	3911	45	regulation of primary metabolic process	SMAD2 SMAD4; IGF1 IGF1R; IGF1R YWHAE; ACVR2B INHBA; SMAD4 SMAD5; SMAD5 WWP1; PIAS4 SMAD7; CRK PDGFRB; ACVR1 RPS27A; ACVR1 SMAD5; ACVR1 ENG; ACVR1 INHBA; ACVR1B SMAD4; ACVR1B TGFBRAP1; ACVR1B INHBA; ACVR1B SMAD7; ACVR1B ACVR2B; ACVR2B TGFBRAP1; BMPR1A TGFBRAP1; ENG INHBA; IGF1 IGFBP7; CRK IGF1R; IGFBP7 INHBA; IGF1 IGSF1; RPS27A SMAD2; PSMD8 SMAD2; SMAD2 TGFBRAP1; SMAD4 STUB1; RPS27A SMAD4; SMAD4 T…
M3	GO:0048522	5.1e-10	1.6e-07	16096	77	2510	35	positive regulation of cellular process	SMAD2 SMAD4; IGF1 IGF1R; IGF1R YWHAE; ACVR2B INHBA; PIAS4 SMAD7; ACVR1 RPS27A; ACVR1 ENG; ACVR1 INHBA; ACVR1B SMAD4; ACVR1B INHBA; ACVR1B SMAD7; ACVR1B ACVR2B; ENG INHBA; ACVR2B INHBB; ACVR1B INHBB; RPS27A SMAD2; PSMD8 SMAD2; SMAD4 STUB1; RPS27A SMAD4; SMAD7 TGFBR2; SMAD4 TFE3; SMAD4 TGFBR2; ENG TGFBR2; STUB1 UBE2D1; PIAS4 SMAD2; PIAS4 SMAD4; ACVR1B SMAD2; ACVR1 INHBB; INHBA INHBB; SMAD2 STUB1; A…
M3	GO:0009889	8.6e-10	2.8e-07	16096	77	3141	39	regulation of biosynthetic process	SMAD2 SMAD4; IGF1 IGF1R; ACVR2B INHBA; SMAD4 SMAD5; SMAD5 WWP1; PIAS4 SMAD7; ACVR1 RPS27A; ACVR1 SMAD5; ACVR1 ENG; ACVR1 INHBA; ACVR1B SMAD4; ACVR1B TGFBRAP1; ACVR1B INHBA; ACVR1B SMAD7; ACVR1B ACVR2B; ACVR2B TGFBRAP1; ENG INHBA; IGF1 IGFBP7; CRK IGF1R; IGFBP7 INHBA; IGF1 IGSF1; ACVR2B INHBB; ACVR1B INHBB; RPS27A SMAD2; SMAD2 TGFBRAP1; RPS27A SMAD4; SMAD4 TGFBRAP1; SMAD4 TFE3; PIAS4 SMAD2; PIAS4 …
M3	GO:0045597	1.4e-09	4.5e-07	16096	77	103	9	positive regulation of cell differentiation	SMAD2 SMAD4; ACVR2B INHBA; ACVR1 INHBA; ACVR1B SMAD4; ACVR1B INHBA; ACVR1B ACVR2B; SMAD4 TGFBR2; ACVR1B SMAD2; ACVR1 ACVR1B;
M3	GO:0010646	1.7e-09	5.6e-07	16096	77	845	20	regulation of cell communication	IGF1 IGF1R; ACVR2B INHBA; ACVR1 RPS27A; ACVR1 ENG; ACVR1 INHBA; ACVR1B SMAD4; ACVR1B INHBA; ACVR1B SMAD7; ACVR1B ACVR2B; ENG INHBA; CRK IGF1R; ACVR2B INHBB; ACVR1B INHBB; RPS27A SMAD4; ACVR1 INHBB; INHBA INHBB; ACVR1 ACVR1B; ACVR2B ENG; F3 IGF1; BMPR1A SMAD7;
M3	GO:0031325	1.7e-09	5.6e-07	16096	77	1141	23	positive regulation of cellular metabolic process	SMAD2 SMAD4; IGF1 IGF1R; PIAS4 SMAD7; ACVR1 RPS27A; ACVR1 ENG; ACVR1 INHBA; ACVR1B SMAD4; ACVR1B INHBA; ACVR1B SMAD7; ENG INHBA; RPS27A SMAD2; PSMD8 SMAD2; SMAD4 STUB1; RPS27A SMAD4; SMAD4 TFE3; STUB1 UBE2D1; PIAS4 SMAD2; PIAS4 SMAD4; ACVR1B SMAD2; SMAD2 STUB1; ACVR1 ACVR1B; BMPR1A SMAD7; PSMD13 PSMD8;
M3	GO:0023033	3.6e-09	1.1e-06	16096	77	2277	32	signaling pathway	SMAD2 SMAD4; IGF1 IGF1R; IGF1R YWHAE; ACVR2B INHBA; SMAD4 SMAD5; PIAS4 SMAD7; ACVR1 SMAD5; ACVR1 ENG; ACVR1 INHBA; ACVR1B SMAD4; ACVR1B TGFBRAP1; ACVR1B INHBA; ACVR1B SMAD7; ACVR1B ACVR2B; ACVR2B TGFBRAP1; BMPR1A TGFBRAP1; ENG INHBA; CISH SMAD2; SMAD2 TGFBRAP1; SMAD4 TGFBRAP1; SMAD7 TGFBR2; PDGFRB PTK2; SMAD4 TGFBR2; TGFBR2 TGFBRAP1; ENG TGFBR2; PIAS4 SMAD2; PIAS4 SMAD4; ACVR1B SMAD2; ACVR1 ACVR1…
M3	GO:0010604	4.3e-09	1.4e-06	16096	77	1196	23	positive regulation of macromolecule metabolic process	SMAD2 SMAD4; IGF1 IGF1R; PIAS4 SMAD7; ACVR1 RPS27A; ACVR1 ENG; ACVR1 INHBA; ACVR1B SMAD4; ACVR1B INHBA; ACVR1B SMAD7; ENG INHBA; RPS27A SMAD2; PSMD8 SMAD2; SMAD4 STUB1; RPS27A SMAD4; SMAD4 TFE3; STUB1 UBE2D1; PIAS4 SMAD2; PIAS4 SMAD4; ACVR1B SMAD2; SMAD2 STUB1; ACVR1 ACVR1B; BMPR1A SMAD7; PSMD13 PSMD8;
M3	GO:0010556	5e-09	1.6e-06	16096	77	3024	37	regulation of macromolecule biosynthetic process	SMAD2 SMAD4; IGF1 IGF1R; ACVR2B INHBA; SMAD4 SMAD5; SMAD5 WWP1; PIAS4 SMAD7; ACVR1 RPS27A; ACVR1 SMAD5; ACVR1 ENG; ACVR1 INHBA; ACVR1B SMAD4; ACVR1B TGFBRAP1; ACVR1B INHBA; ACVR1B SMAD7; ACVR1B ACVR2B; ACVR2B TGFBRAP1; ENG INHBA; CRK IGF1R; IGF1 IGSF1; ACVR2B INHBB; ACVR1B INHBB; RPS27A SMAD2; SMAD2 TGFBRAP1; RPS27A SMAD4; SMAD4 TGFBRAP1; SMAD4 TFE3; PIAS4 SMAD2; PIAS4 SMAD4; ACVR1B IGSF1; ACVR1B…
M3	GO:0009893	6.9e-09	2.2e-06	16096	77	1226	23	positive regulation of metabolic process	SMAD2 SMAD4; IGF1 IGF1R; PIAS4 SMAD7; ACVR1 RPS27A; ACVR1 ENG; ACVR1 INHBA; ACVR1B SMAD4; ACVR1B INHBA; ACVR1B SMAD7; ENG INHBA; RPS27A SMAD2; PSMD8 SMAD2; SMAD4 STUB1; RPS27A SMAD4; SMAD4 TFE3; STUB1 UBE2D1; PIAS4 SMAD2; PIAS4 SMAD4; ACVR1B SMAD2; SMAD2 STUB1; ACVR1 ACVR1B; BMPR1A SMAD7; PSMD13 PSMD8;
M3	GO:0048523	7.6e-09	2.4e-06	16096	77	2076	30	negative regulation of cellular process	SMAD2 SMAD4; IGF1 IGF1R; IGF1R YWHAE; PIAS4 SMAD7; ACVR1 RPS27A; ACVR1 ENG; ACVR1 INHBA; ACVR1B SMAD4; ACVR1B INHBA; ACVR1B SMAD7; ENG INHBA; IGF1 IGFBP7; IGFBP7 INHBA; ACVR1B INHBB; RPS27A SMAD2; CISH SMAD2; PSMD8 SMAD2; RPS27A SMAD4; SMAD4 TOB1; PIAS4 SMAD2; PIAS4 SMAD4; ACVR1B SMAD2; ACVR1 INHBB; INHBA INHBB; SMAD2 TOB1; ACVR1 ACVR1B; F3 IGF1; IGF1R PTK2; BMPR1A SMAD7; PSMD13 PSMD8;
M3	GO:0031326	1.1e-08	3.6e-06	16096	77	3111	37	regulation of cellular biosynthetic process	SMAD2 SMAD4; IGF1 IGF1R; ACVR2B INHBA; SMAD4 SMAD5; SMAD5 WWP1; PIAS4 SMAD7; ACVR1 RPS27A; ACVR1 SMAD5; ACVR1 ENG; ACVR1 INHBA; ACVR1B SMAD4; ACVR1B TGFBRAP1; ACVR1B INHBA; ACVR1B SMAD7; ACVR1B ACVR2B; ACVR2B TGFBRAP1; ENG INHBA; CRK IGF1R; IGF1 IGSF1; ACVR2B INHBB; ACVR1B INHBB; RPS27A SMAD2; SMAD2 TGFBRAP1; RPS27A SMAD4; SMAD4 TGFBRAP1; SMAD4 TFE3; PIAS4 SMAD2; PIAS4 SMAD4; ACVR1B IGSF1; ACVR1B…
M3	GO:0048518	1.8e-08	5.8e-06	16096	77	2862	35	positive regulation of biological process	SMAD2 SMAD4; IGF1 IGF1R; IGF1R YWHAE; ACVR2B INHBA; PIAS4 SMAD7; ACVR1 RPS27A; ACVR1 ENG; ACVR1 INHBA; ACVR1B SMAD4; ACVR1B INHBA; ACVR1B SMAD7; ACVR1B ACVR2B; ENG INHBA; ACVR2B INHBB; ACVR1B INHBB; RPS27A SMAD2; PSMD8 SMAD2; SMAD4 STUB1; RPS27A SMAD4; SMAD7 TGFBR2; SMAD4 TFE3; SMAD4 TGFBR2; ENG TGFBR2; STUB1 UBE2D1; PIAS4 SMAD2; PIAS4 SMAD4; ACVR1B SMAD2; ACVR1 INHBB; INHBA INHBB; SMAD2 STUB1; A…
M3	GO:0051094	2.2e-08	7.4e-06	16096	77	141	9	positive regulation of developmental process	SMAD2 SMAD4; ACVR2B INHBA; ACVR1 INHBA; ACVR1B SMAD4; ACVR1B INHBA; ACVR1B ACVR2B; SMAD4 TGFBR2; ACVR1B SMAD2; ACVR1 ACVR1B;
M3	GO:0048856	4.7e-08	1.5e-05	16096	77	1134	21	anatomical structure development	SMAD2 SMAD4; IGF1 IGF1R; IGF1R YWHAE; ACVR2B INHBA; ACVR1 ENG; ACVR1 INHBA; ACVR1B SMAD4; ACVR1B INHBA; ACVR1B SMAD7; ACVR1B ACVR2B; ENG INHBA; SMAD2 SRI; SMAD7 TGFBR2; PDGFRB PTK2; SMAD4 TGFBR2; ENG TGFBR2; ACVR1B SMAD2; ACVR1 ACVR1B; ACVR2B ENG; IGF1R PTK2; BMPR1A SMAD7;
M3	GO:0023052	5.1e-08	1.6e-05	16096	77	2534	32	signaling	SMAD2 SMAD4; IGF1 IGF1R; IGF1R YWHAE; ACVR2B INHBA; SMAD4 SMAD5; PIAS4 SMAD7; ACVR1 SMAD5; ACVR1 ENG; ACVR1 INHBA; ACVR1B SMAD4; ACVR1B TGFBRAP1; ACVR1B INHBA; ACVR1B SMAD7; ACVR1B ACVR2B; ACVR2B TGFBRAP1; BMPR1A TGFBRAP1; ENG INHBA; CISH SMAD2; SMAD2 TGFBRAP1; SMAD4 TGFBRAP1; SMAD7 TGFBR2; PDGFRB PTK2; SMAD4 TGFBR2; TGFBR2 TGFBRAP1; ENG TGFBR2; PIAS4 SMAD2; PIAS4 SMAD4; ACVR1B SMAD2; ACVR1 ACVR1…
M3	GO:0045595	7.6e-08	2.4e-05	16096	77	343	12	regulation of cell differentiation	SMAD2 SMAD4; ACVR2B INHBA; ACVR1 INHBA; ACVR1B SMAD4; ACVR1B INHBA; ACVR1B SMAD7; ACVR1B ACVR2B; SMAD7 TGFBR2; SMAD4 TGFBR2; ACVR1B SMAD2; ACVR1 ACVR1B; BMPR1A SMAD7;
M3	GO:0048519	8e-08	2.6e-05	16096	77	2298	30	negative regulation of biological process	SMAD2 SMAD4; IGF1 IGF1R; IGF1R YWHAE; PIAS4 SMAD7; ACVR1 RPS27A; ACVR1 ENG; ACVR1 INHBA; ACVR1B SMAD4; ACVR1B INHBA; ACVR1B SMAD7; ENG INHBA; IGF1 IGFBP7; IGFBP7 INHBA; ACVR1B INHBB; RPS27A SMAD2; CISH SMAD2; PSMD8 SMAD2; RPS27A SMAD4; SMAD4 TOB1; PIAS4 SMAD2; PIAS4 SMAD4; ACVR1B SMAD2; ACVR1 INHBB; INHBA INHBB; SMAD2 TOB1; ACVR1 ACVR1B; F3 IGF1; IGF1R PTK2; BMPR1A SMAD7; PSMD13 PSMD8;
M3	GO:0009888	1.7e-07	5.5e-05	16096	77	86	7	tissue development	SMAD2 SMAD4; ACVR1 ENG; ACVR1B SMAD4; ACVR1B ACVR2B; ACVR1B SMAD2; ACVR1 ACVR1B; ACVR2B ENG;
M3	GO:0031401	1.7e-07	5.8e-05	16096	77	179	9	positive regulation of protein modification process	PIAS4 SMAD7; ACVR1B SMAD4; ACVR1B SMAD7; SMAD4 STUB1; RPS27A SMAD4; STUB1 UBE2D1; PIAS4 SMAD4; BMPR1A SMAD7; PSMD13 PSMD8;
M3	GO:0035466	2.3e-07	7.5e-05	16096	77	720	16	regulation of signaling pathway	SMAD2 SMAD4; IGF1 IGF1R; ACVR2B INHBA; ACVR1 ENG; ACVR1 INHBA; ACVR1B SMAD4; ACVR1B INHBA; ACVR1B SMAD7; ACVR1B ACVR2B; ENG INHBA; CRK IGF1R; ACVR1B SMAD2; ACVR1 ACVR1B; ACVR2B ENG; F3 IGF1; BMPR1A SMAD7;
M3	GO:0030509	2.3e-07	7.7e-05	16096	77	29	5	BMP signaling pathway	SMAD4 SMAD5; ACVR1 SMAD5; ACVR1 ENG; ACVR2B ENG; BMPR1A SMAD7;
M3	GO:0050789	6.9e-07	0.00022	16096	77	9114	64	regulation of biological process	SMAD2 SMAD4; IGF1 IGF1R; IGF1R YWHAE; ACVR2B INHBA; SMAD4 SMAD5; SMAD5 WWP1; PIAS4 SMAD7; CRK PDGFRB; ACVR1 RPS27A; ACVR1 SMAD5; ACVR1 ENG; ACVR1 INHBA; ACVR1B SMAD4; ACVR1B TGFBRAP1; ACVR1B INHBA; ACVR1B SMAD7; ACVR1B ACVR2B; ACVR2B TGFBRAP1; BMPR1A TGFBRAP1; ENG INHBA; CISH EPOR; IGF1 IGFBP7; CRK IGF1R; IGFBP7 INHBA; IGF1 IGSF1; ACVR2B INHBB; ACVR1B INHBB; RPS27A SMAD2; CISH SMAD2; PSMD8 SMAD2;…
M3	GO:0032270	8.7e-07	0.00028	16096	77	216	9	positive regulation of cellular protein metabolic process	PIAS4 SMAD7; ACVR1B SMAD4; ACVR1B SMAD7; SMAD4 STUB1; RPS27A SMAD4; STUB1 UBE2D1; PIAS4 SMAD4; BMPR1A SMAD7; PSMD13 PSMD8;
M3	GO:0050794	1.2e-06	0.00039	16096	77	8725	62	regulation of cellular process	SMAD2 SMAD4; IGF1 IGF1R; IGF1R YWHAE; ACVR2B INHBA; SMAD4 SMAD5; SMAD5 WWP1; PIAS4 SMAD7; CRK PDGFRB; ACVR1 RPS27A; ACVR1 SMAD5; ACVR1 ENG; ACVR1 INHBA; ACVR1B SMAD4; ACVR1B TGFBRAP1; ACVR1B INHBA; ACVR1B SMAD7; ACVR1B ACVR2B; ACVR2B TGFBRAP1; BMPR1A TGFBRAP1; ENG INHBA; CISH EPOR; IGF1 IGFBP7; CRK IGF1R; IGFBP7 INHBA; IGF1 IGSF1; ACVR2B INHBB; ACVR1B INHBB; RPS27A SMAD2; CISH SMAD2; PSMD8 SMAD2;…
M3	GO:0050793	1.2e-06	0.00041	16096	77	532	13	regulation of developmental process	SMAD2 SMAD4; ACVR2B INHBA; ACVR1 INHBA; ACVR1B SMAD4; ACVR1B INHBA; ACVR1B SMAD7; ACVR1B ACVR2B; SMAD7 TGFBR2; SMAD4 TGFBR2; ACVR1B SMAD2; ACVR1 ACVR1B; F3 IGF1; BMPR1A SMAD7;
M3	GO:0051247	1.3e-06	0.00044	16096	77	228	9	positive regulation of protein metabolic process	PIAS4 SMAD7; ACVR1B SMAD4; ACVR1B SMAD7; SMAD4 STUB1; RPS27A SMAD4; STUB1 UBE2D1; PIAS4 SMAD4; BMPR1A SMAD7; PSMD13 PSMD8;
M3	GO:0007389	1.4e-06	0.00045	16096	77	117	7	pattern specification process	SMAD2 SMAD4; SMAD4 SMAD5; ACVR1 SMAD5; ACVR1 ENG; SMAD4 TGFBR2; ENG TGFBR2; ACVR2B ENG;
M3	GO:0042325	1.5e-06	0.0005	16096	77	374	11	regulation of phosphorylation	ACVR2B INHBA; ACVR1B SMAD4; ACVR1B INHBA; ACVR1B SMAD7; ACVR1B ACVR2B; ENG INHBA; SMAD7 TGFBR2; SMAD4 TGFBR2; ENG TGFBR2; ACVR2B ENG; BMPR1A SMAD7;
M3	GO:0045449	2.2e-06	0.00073	16096	77	2675	30	regulation of transcription	SMAD2 SMAD4; ACVR2B INHBA; SMAD4 SMAD5; SMAD5 WWP1; PIAS4 SMAD7; ACVR1 RPS27A; ACVR1 SMAD5; ACVR1 ENG; ACVR1 INHBA; ACVR1B SMAD4; ACVR1B TGFBRAP1; ACVR1B INHBA; ACVR1B SMAD7; ACVR1B ACVR2B; ACVR2B TGFBRAP1; ENG INHBA; IGF1 IGSF1; RPS27A SMAD2; SMAD2 TGFBRAP1; RPS27A SMAD4; SMAD4 TGFBRAP1; SMAD4 TFE3; PIAS4 SMAD2; PIAS4 SMAD4; ACVR1B IGSF1; ACVR1B SMAD2; ACVR2B IGSF1; ACVR1 IGSF1; ACVR1 ACVR1B; AC…
M3	GO:0032502	2.4e-06	0.00079	16096	77	2535	29	developmental process	SMAD2 SMAD4; IGF1 IGF1R; IGF1R YWHAE; ACVR2B INHBA; SMAD4 SMAD5; SMAD5 WWP1; ACVR1 SMAD5; ACVR1 ENG; ACVR1 INHBA; ACVR1B SMAD4; ACVR1B INHBA; ACVR1B SMAD7; ACVR1B ACVR2B; ENG INHBA; ACVR2B INHBB; ACVR1B INHBB; SMAD2 SRI; SMAD7 TGFBR2; PDGFRB PTK2; SMAD4 TGFBR2; ENG TGFBR2; ACVR1B SMAD2; ACVR1 INHBB; INHBA INHBB; ACVR1 ACVR1B; ACVR2B ENG; F3 IGF1; IGF1R PTK2; BMPR1A SMAD7;
M3	GO:0019220	2.7e-06	0.00087	16096	77	396	11	regulation of phosphate metabolic process	ACVR2B INHBA; ACVR1B SMAD4; ACVR1B INHBA; ACVR1B SMAD7; ACVR1B ACVR2B; ENG INHBA; SMAD7 TGFBR2; SMAD4 TGFBR2; ENG TGFBR2; ACVR2B ENG; BMPR1A SMAD7;
M3	GO:0051174	2.7e-06	0.00087	16096	77	396	11	regulation of phosphorus metabolic process	ACVR2B INHBA; ACVR1B SMAD4; ACVR1B INHBA; ACVR1B SMAD7; ACVR1B ACVR2B; ENG INHBA; SMAD7 TGFBR2; SMAD4 TGFBR2; ENG TGFBR2; ACVR2B ENG; BMPR1A SMAD7;
M3	GO:0001701	2.7e-06	0.00088	16096	77	21	4	in utero embryonic development	SMAD2 SMAD4; ACVR1B SMAD4; ACVR1B SMAD2; ACVR1 ACVR1B;
M3	GO:0043009	2.7e-06	0.00088	16096	77	21	4	chordate embryonic development	SMAD2 SMAD4; ACVR1B SMAD4; ACVR1B SMAD2; ACVR1 ACVR1B;
M3	GO:0009792	2.7e-06	0.00088	16096	77	21	4	embryo development ending in birth or egg hatching	SMAD2 SMAD4; ACVR1B SMAD4; ACVR1B SMAD2; ACVR1 ACVR1B;
M3	GO:0019219	2.9e-06	0.00096	16096	77	3017	32	regulation of nucleobase, nucleoside, nucleotide and nucleic acid metabolic process	SMAD2 SMAD4; IGF1 IGF1R; ACVR2B INHBA; SMAD4 SMAD5; SMAD5 WWP1; PIAS4 SMAD7; ACVR1 RPS27A; ACVR1 SMAD5; ACVR1 ENG; ACVR1 INHBA; ACVR1B SMAD4; ACVR1B TGFBRAP1; ACVR1B INHBA; ACVR1B SMAD7; ACVR1B ACVR2B; ACVR2B TGFBRAP1; ENG INHBA; CRK IGF1R; IGF1 IGSF1; RPS27A SMAD2; SMAD2 TGFBRAP1; RPS27A SMAD4; SMAD4 TGFBRAP1; SMAD4 TFE3; PIAS4 SMAD2; PIAS4 SMAD4; ACVR1B IGSF1; ACVR1B SMAD2; ACVR2B IGSF1; ACVR1 …
M3	GO:0065007	3.7e-06	0.0012	16096	77	9443	64	biological regulation	SMAD2 SMAD4; IGF1 IGF1R; IGF1R YWHAE; ACVR2B INHBA; SMAD4 SMAD5; SMAD5 WWP1; PIAS4 SMAD7; CRK PDGFRB; ACVR1 RPS27A; ACVR1 SMAD5; ACVR1 ENG; ACVR1 INHBA; ACVR1B SMAD4; ACVR1B TGFBRAP1; ACVR1B INHBA; ACVR1B SMAD7; ACVR1B ACVR2B; ACVR2B TGFBRAP1; BMPR1A TGFBRAP1; ENG INHBA; CISH EPOR; IGF1 IGFBP7; CRK IGF1R; IGFBP7 INHBA; IGF1 IGSF1; ACVR2B INHBB; ACVR1B INHBB; RPS27A SMAD2; CISH SMAD2; PSMD8 SMAD2;…
M3	GO:0051171	4.7e-06	0.0015	16096	77	3081	32	regulation of nitrogen compound metabolic process	SMAD2 SMAD4; IGF1 IGF1R; ACVR2B INHBA; SMAD4 SMAD5; SMAD5 WWP1; PIAS4 SMAD7; ACVR1 RPS27A; ACVR1 SMAD5; ACVR1 ENG; ACVR1 INHBA; ACVR1B SMAD4; ACVR1B TGFBRAP1; ACVR1B INHBA; ACVR1B SMAD7; ACVR1B ACVR2B; ACVR2B TGFBRAP1; ENG INHBA; CRK IGF1R; IGF1 IGSF1; RPS27A SMAD2; SMAD2 TGFBRAP1; RPS27A SMAD4; SMAD4 TGFBRAP1; SMAD4 TFE3; PIAS4 SMAD2; PIAS4 SMAD4; ACVR1B IGSF1; ACVR1B SMAD2; ACVR2B IGSF1; ACVR1 …
M3	GO:0000082	5.7e-06	0.0018	16096	77	8	3	G1/S transition of mitotic cell cycle	ACVR1 INHBA; ACVR1B INHBA; ACVR1 ACVR1B;
M3	GO:0090100	5.7e-06	0.0018	16096	77	8	3	positive regulation of transmembrane receptor protein serine/threonine kinase signaling pathway	ACVR1B SMAD4; ACVR1B ACVR2B; ACVR2B ENG;
M3	GO:0048729	6.4e-06	0.002	16096	77	96	6	tissue morphogenesis	SMAD2 SMAD4; IGF1 IGF1R; ACVR1 ENG; SMAD7 TGFBR2; SMAD4 TGFBR2; ENG TGFBR2;
M3	GO:0060393	8.6e-06	0.0028	16096	77	9	3	regulation of pathway-restricted SMAD protein phosphorylation	ACVR1B SMAD4; ACVR1B SMAD7; BMPR1A SMAD7;
M3	GO:0031399	1.3e-05	0.0043	16096	77	302	9	regulation of protein modification process	PIAS4 SMAD7; ACVR1B SMAD4; ACVR1B SMAD7; SMAD4 STUB1; RPS27A SMAD4; STUB1 UBE2D1; PIAS4 SMAD4; BMPR1A SMAD7; PSMD13 PSMD8;
M3	GO:0010468	2.6e-05	0.0085	16096	77	3013	30	regulation of gene expression	SMAD2 SMAD4; ACVR2B INHBA; SMAD4 SMAD5; SMAD5 WWP1; PIAS4 SMAD7; ACVR1 RPS27A; ACVR1 SMAD5; ACVR1 ENG; ACVR1 INHBA; ACVR1B SMAD4; ACVR1B TGFBRAP1; ACVR1B INHBA; ACVR1B SMAD7; ACVR1B ACVR2B; ACVR2B TGFBRAP1; ENG INHBA; IGF1 IGSF1; RPS27A SMAD2; SMAD2 TGFBRAP1; RPS27A SMAD4; SMAD4 TGFBRAP1; SMAD4 TFE3; PIAS4 SMAD2; PIAS4 SMAD4; ACVR1B IGSF1; ACVR1B SMAD2; ACVR2B IGSF1; ACVR1 IGSF1; ACVR1 ACVR1B; AC…
M3	GO:0045935	3.5e-05	0.0113	16096	77	723	13	positive regulation of nucleobase, nucleoside, nucleotide and nucleic acid metabolic process	SMAD2 SMAD4; IGF1 IGF1R; ACVR1 RPS27A; ACVR1 ENG; ACVR1 INHBA; ACVR1B SMAD4; ACVR1B INHBA; ENG INHBA; RPS27A SMAD2; RPS27A SMAD4; SMAD4 TFE3; ACVR1B SMAD2; ACVR1 ACVR1B;
M3	GO:0009790	3.8e-05	0.0125	16096	77	40	4	embryo development	SMAD2 SMAD4; ACVR1B SMAD4; ACVR1B SMAD2; ACVR1 ACVR1B;
M3	GO:0008285	4.5e-05	0.0146	16096	77	135	6	negative regulation of cell proliferation	SMAD2 SMAD4; ENG INHBA; IGF1 IGFBP7; IGFBP7 INHBA; SMAD4 TOB1; SMAD2 TOB1;
M3	GO:0010557	5e-05	0.0163	16096	77	749	13	positive regulation of macromolecule biosynthetic process	SMAD2 SMAD4; IGF1 IGF1R; ACVR1 RPS27A; ACVR1 ENG; ACVR1 INHBA; ACVR1B SMAD4; ACVR1B INHBA; ENG INHBA; RPS27A SMAD2; RPS27A SMAD4; SMAD4 TFE3; ACVR1B SMAD2; ACVR1 ACVR1B;
M3	GO:0051173	5.8e-05	0.0189	16096	77	760	13	positive regulation of nitrogen compound metabolic process	SMAD2 SMAD4; IGF1 IGF1R; ACVR1 RPS27A; ACVR1 ENG; ACVR1 INHBA; ACVR1B SMAD4; ACVR1B INHBA; ENG INHBA; RPS27A SMAD2; RPS27A SMAD4; SMAD4 TFE3; ACVR1B SMAD2; ACVR1 ACVR1B;
M3	GO:0045941	5.9e-05	0.0193	16096	77	654	12	positive regulation of transcription	SMAD2 SMAD4; ACVR1 RPS27A; ACVR1 ENG; ACVR1 INHBA; ACVR1B SMAD4; ACVR1B INHBA; ENG INHBA; RPS27A SMAD2; RPS27A SMAD4; SMAD4 TFE3; ACVR1B SMAD2; ACVR1 ACVR1B;
M3	GO:0051246	6.7e-05	0.0217	16096	77	559	11	regulation of protein metabolic process	PIAS4 SMAD7; ACVR1B SMAD4; ACVR1B SMAD7; SMAD4 STUB1; RPS27A SMAD4; STUB1 UBE2D1; PIAS4 SMAD4; SMAD4 UBE2L3; SMAD7 UBE2L3; BMPR1A SMAD7; PSMD13 PSMD8;
M3	GO:0031328	7.1e-05	0.0231	16096	77	775	13	positive regulation of cellular biosynthetic process	SMAD2 SMAD4; IGF1 IGF1R; ACVR1 RPS27A; ACVR1 ENG; ACVR1 INHBA; ACVR1B SMAD4; ACVR1B INHBA; ENG INHBA; RPS27A SMAD2; RPS27A SMAD4; SMAD4 TFE3; ACVR1B SMAD2; ACVR1 ACVR1B;
M3	GO:0009891	8e-05	0.026	16096	77	784	13	positive regulation of biosynthetic process	SMAD2 SMAD4; IGF1 IGF1R; ACVR1 RPS27A; ACVR1 ENG; ACVR1 INHBA; ACVR1B SMAD4; ACVR1B INHBA; ENG INHBA; RPS27A SMAD2; RPS27A SMAD4; SMAD4 TFE3; ACVR1B SMAD2; ACVR1 ACVR1B;
M3	GO:0001569	0.00013	0.0436	16096	77	4	2	patterning of blood vessels	ACVR1 ENG; ENG TGFBR2;
M3	GO:0010628	0.00013	0.0439	16096	77	713	12	positive regulation of gene expression	SMAD2 SMAD4; ACVR1 RPS27A; ACVR1 ENG; ACVR1 INHBA; ACVR1B SMAD4; ACVR1B INHBA; ENG INHBA; RPS27A SMAD2; RPS27A SMAD4; SMAD4 TFE3; ACVR1B SMAD2; ACVR1 ACVR1B;
M3	GO:0040007	0.00014	0.0477	16096	77	56	4	growth	SMAD2 SMAD4; ACVR2B INHBA; ACVR2B INHBB; INHBA INHBB;
M4	GO:0006793	7.3e-12	1e-09	16096	33	778	15	phosphorus metabolic process	MAPK14 RPS6KA4; MAP2K1 MAPK1; MAPK1 MAPK14; DUSP3 MAPK1; MAPK9 PRKD1; MAPK14 MAPKAPK3; MAP2K1 MAPK8IP3; MAPK8IP3 MAPK9; MAPK14 MAPKAPK5; MAPK1 PPP2CA; MAP2K1 RPS6KA4; MAP2K1 MAPK14; MAPK1 MAPKAPK5; MAPK9 MAPKAPK5; MAPK1 RPS6KA4;
M4	GO:0006796	7.3e-12	1e-09	16096	33	778	15	phosphate metabolic process	MAPK14 RPS6KA4; MAP2K1 MAPK1; MAPK1 MAPK14; DUSP3 MAPK1; MAPK9 PRKD1; MAPK14 MAPKAPK3; MAP2K1 MAPK8IP3; MAPK8IP3 MAPK9; MAPK14 MAPKAPK5; MAPK1 PPP2CA; MAP2K1 RPS6KA4; MAP2K1 MAPK14; MAPK1 MAPKAPK5; MAPK9 MAPKAPK5; MAPK1 RPS6KA4;
M4	GO:0006468	3.5e-11	5e-09	16096	33	569	13	protein amino acid phosphorylation	MAPK14 RPS6KA4; MAP2K1 MAPK1; MAPK1 MAPK14; MAPK9 PRKD1; MAPK14 MAPKAPK3; MAP2K1 MAPK8IP3; MAPK8IP3 MAPK9; MAPK14 MAPKAPK5; MAP2K1 RPS6KA4; MAP2K1 MAPK14; MAPK1 MAPKAPK5; MAPK9 MAPKAPK5; MAPK1 RPS6KA4;
M4	GO:0016310	9.8e-11	1.4e-08	16096	33	618	13	phosphorylation	MAPK14 RPS6KA4; MAP2K1 MAPK1; MAPK1 MAPK14; MAPK9 PRKD1; MAPK14 MAPKAPK3; MAP2K1 MAPK8IP3; MAPK8IP3 MAPK9; MAPK14 MAPKAPK5; MAP2K1 RPS6KA4; MAP2K1 MAPK14; MAPK1 MAPKAPK5; MAPK9 MAPKAPK5; MAPK1 RPS6KA4;
M4	GO:0043687	1.8e-09	2.6e-07	16096	33	1153	15	post-translational protein modification	MAPK14 RPS6KA4; MAP2K1 MAPK1; MAPK1 MAPK14; DUSP3 MAPK1; MAPK9 PRKD1; MAPK14 MAPKAPK3; MAP2K1 MAPK8IP3; MAPK8IP3 MAPK9; MAPK14 MAPKAPK5; MAPK1 PPP2CA; MAP2K1 RPS6KA4; MAP2K1 MAPK14; MAPK1 MAPKAPK5; MAPK9 MAPKAPK5; MAPK1 RPS6KA4;
M4	GO:0006464	3.3e-09	4.8e-07	16096	33	1204	15	protein modification process	MAPK14 RPS6KA4; MAP2K1 MAPK1; MAPK1 MAPK14; DUSP3 MAPK1; MAPK9 PRKD1; MAPK14 MAPKAPK3; MAP2K1 MAPK8IP3; MAPK8IP3 MAPK9; MAPK14 MAPKAPK5; MAPK1 PPP2CA; MAP2K1 RPS6KA4; MAP2K1 MAPK14; MAPK1 MAPKAPK5; MAPK9 MAPKAPK5; MAPK1 RPS6KA4;
M4	GO:0043412	5.5e-09	7.9e-07	16096	33	1248	15	macromolecule modification	MAPK14 RPS6KA4; MAP2K1 MAPK1; MAPK1 MAPK14; DUSP3 MAPK1; MAPK9 PRKD1; MAPK14 MAPKAPK3; MAP2K1 MAPK8IP3; MAPK8IP3 MAPK9; MAPK14 MAPKAPK5; MAPK1 PPP2CA; MAP2K1 RPS6KA4; MAP2K1 MAPK14; MAPK1 MAPKAPK5; MAPK9 MAPKAPK5; MAPK1 RPS6KA4;
M4	GO:0044267	7.1e-08	1e-05	16096	33	1508	15	cellular protein metabolic process	MAPK14 RPS6KA4; MAP2K1 MAPK1; MAPK1 MAPK14; DUSP3 MAPK1; MAPK9 PRKD1; MAPK14 MAPKAPK3; MAP2K1 MAPK8IP3; MAPK8IP3 MAPK9; MAPK14 MAPKAPK5; MAPK1 PPP2CA; MAP2K1 RPS6KA4; MAP2K1 MAPK14; MAPK1 MAPKAPK5; MAPK9 MAPKAPK5; MAPK1 RPS6KA4;
M4	GO:0019538	9e-08	1.3e-05	16096	33	2053	17	protein metabolic process	MAPK14 RPS6KA4; MAP2K1 MAPK1; CD74 CTSL1; MAPK1 MAPK14; DUSP3 MAPK1; MAPK9 PRKD1; MAPK14 MAPKAPK3; MAP2K1 MAPK8IP3; MAPK8IP3 MAPK9; MAPK14 MAPKAPK5; MAPK1 PPP2CA; MAP2K1 RPS6KA4; MAP2K1 MAPK14; MAPK1 MAPKAPK5; MAPK9 MAPKAPK5; MAPK1 RPS6KA4; CTSL1 MAPK1;
M4	GO:0007265	3.4e-06	0.00049	16096	33	51	4	Ras protein signal transduction	MAP2K1 MAPK1; MAPK1 MAPK14; MAPK14 MAPKAPK3; MAP2K1 MAPK14;
M4	GO:0035556	1.7e-05	0.0025	16096	33	584	8	intracellular signal transduction	MAPK14 RPS6KA4; MAP2K1 MAPK1; MAPK1 MAPK14; MAPK14 MAPKAPK3; MAPK1 PPP2CA; MAP2K1 RPS6KA4; MAP2K1 MAPK14; MAPK1 RPS6KA4;
M4	GO:0042330	5.3e-05	0.0077	16096	33	36	3	taxis	MAP2K1 MAPK1; MAPK1 MAPK14; MAP2K1 MAPK14;
M4	GO:0006935	5.3e-05	0.0077	16096	33	36	3	chemotaxis	MAP2K1 MAPK1; MAPK1 MAPK14; MAP2K1 MAPK14;
M4	GO:0007264	5.4e-05	0.0077	16096	33	102	4	small GTPase mediated signal transduction	MAP2K1 MAPK1; MAPK1 MAPK14; MAPK14 MAPKAPK3; MAP2K1 MAPK14;
M4	GO:0007165	9.8e-05	0.0141	16096	33	2033	13	signal transduction	MAPK14 RPS6KA4; MAP2K1 MAPK1; MAPK1 MAPK14; MAPK9 PRKD1; MAPK14 MAPKAPK3; MAPK14 MAPKAPK5; IQGAP1 MAPK1; MAPK1 PPP2CA; MAP2K1 RPS6KA4; MAP2K1 MAPK14; MAPK1 MAPKAPK5; MAPK9 MAPKAPK5; MAPK1 RPS6KA4;
M4	GO:0023060	9.9e-05	0.0143	16096	33	2036	13	signal transmission	MAPK14 RPS6KA4; MAP2K1 MAPK1; MAPK1 MAPK14; MAPK9 PRKD1; MAPK14 MAPKAPK3; MAPK14 MAPKAPK5; IQGAP1 MAPK1; MAPK1 PPP2CA; MAP2K1 RPS6KA4; MAP2K1 MAPK14; MAPK1 MAPKAPK5; MAPK9 MAPKAPK5; MAPK1 RPS6KA4;
M4	GO:0007626	0.0001	0.0151	16096	33	45	3	locomotory behavior	MAP2K1 MAPK1; MAPK1 MAPK14; MAP2K1 MAPK14;
M4	GO:0023046	0.00018	0.0267	16096	33	2162	13	signaling process	MAPK14 RPS6KA4; MAP2K1 MAPK1; MAPK1 MAPK14; MAPK9 PRKD1; MAPK14 MAPKAPK3; MAPK14 MAPKAPK5; IQGAP1 MAPK1; MAPK1 PPP2CA; MAP2K1 RPS6KA4; MAP2K1 MAPK14; MAPK1 MAPKAPK5; MAPK9 MAPKAPK5; MAPK1 RPS6KA4;
M4	GO:0050794	0.0002	0.0301	16096	33	8725	28	regulation of cellular process	MAPK14 RPS6KA4; HSPB1 MED31; MAP2K1 MAPK1; MED31 PSMD11; MAPK1 MAPK14; DUSP3 MAPK1; IER3 MAPK1; MAPK9 PRKD1; MAPK14 MAPKAPK3; HSPB1 MAPKAPK5; MAP2K1 MAPK8IP3; MAPK8IP3 MAPK9; MAPK14 MAPKAPK5; EIF4EBP1 MAPK14; EIF4G1 HSPB1; EIF4EBP1 PPP2CA; EIF4EBP1 MAPK1; IQGAP1 MAPK1; MAPK1 MCL1; MAPK1 PPP2CA; MAP2K1 RPS6KA4; MAP2K1 MAPK14; HSPB1 MAPKAPK3; MAPK1 MAPKAPK5; MAPK9 MAPKAPK5; EIF4EBP1 MAPKAPK5; MAPK1…
M4	GO:0044238	0.00027	0.0397	16096	33	4853	20	primary metabolic process	MAPK14 RPS6KA4; MAP2K1 MAPK1; CD74 CTSL1; MAPK1 MAPK14; DUSP3 MAPK1; MAPK9 PRKD1; MAPK14 MAPKAPK3; MAP2K1 MAPK8IP3; MAPK8IP3 MAPK9; MAPK14 MAPKAPK5; EHHADH SCP2; MAPK1 PPP2CA; MAP2K1 RPS6KA4; MAP2K1 MAPK14; MAPK1 MAPKAPK5; MAPK9 MAPKAPK5; MAPK1 RPS6KA4; APOA1 CTSL1; CTSL1 MAPK1; APOA1 EHHADH;
M5	GO:0019219	4.3e-06	0.00093	16096	45	3017	22	regulation of nucleobase, nucleoside, nucleotide and nucleic acid metabolic process	SIN3A TP53; TP53 UBE3A; MED4 MED9; ABL1 TP53; CCNH MTA1; CDKN2A E2F1; E2F1 NCOA6; CCNH MCM7; MCM7 UBE3A; E2F1 TP53; CCNH TP53; MTA1 TP53; NCOA6 VDR; CDKN2A TP53; NEDD8 TP53; ABL1 CREB1; CREB1 TP53; TSC2 UBE3A; GABARAPL2 VDR; MTA1 SIN3A; MAGED1 NEDD8; GABARAPL2 MCM7;
M5	GO:0051171	6.2e-06	0.0013	16096	45	3081	22	regulation of nitrogen compound metabolic process	SIN3A TP53; TP53 UBE3A; MED4 MED9; ABL1 TP53; CCNH MTA1; CDKN2A E2F1; E2F1 NCOA6; CCNH MCM7; MCM7 UBE3A; E2F1 TP53; CCNH TP53; MTA1 TP53; NCOA6 VDR; CDKN2A TP53; NEDD8 TP53; ABL1 CREB1; CREB1 TP53; TSC2 UBE3A; GABARAPL2 VDR; MTA1 SIN3A; MAGED1 NEDD8; GABARAPL2 MCM7;
M5	GO:0034641	1.3e-05	0.0029	16096	45	1376	14	cellular nitrogen compound metabolic process	HSPA1A TP53; SIN3A TP53; ABL1 TP53; CCNH MCM7; CCNH TP53; CDKN2A TP53; ABL1 CREB1; CREB1 TP53; MCM7 MMAB; NTHL1 TP53; MYH7 NTHL1; MMAB TP53; ABL1 MMAB; MMAB PTS;
M5	GO:0006807	1.5e-05	0.0032	16096	45	1388	14	nitrogen compound metabolic process	HSPA1A TP53; SIN3A TP53; ABL1 TP53; CCNH MCM7; CCNH TP53; CDKN2A TP53; ABL1 CREB1; CREB1 TP53; MCM7 MMAB; NTHL1 TP53; MYH7 NTHL1; MMAB TP53; ABL1 MMAB; MMAB PTS;
M5	GO:0006357	1.8e-05	0.004	16096	45	863	11	regulation of transcription from RNA polymerase II promoter	SIN3A TP53; TP53 UBE3A; MED4 MED9; ABL1 TP53; E2F1 NCOA6; E2F1 TP53; CCNH TP53; NCOA6 VDR; NEDD8 TP53; ABL1 CREB1; CREB1 TP53;
M5	GO:0006355	2.7e-05	0.0058	16096	45	1669	15	regulation of transcription, DNA-dependent	SIN3A TP53; TP53 UBE3A; MED4 MED9; ABL1 TP53; CCNH MTA1; E2F1 NCOA6; E2F1 TP53; CCNH TP53; MTA1 TP53; NCOA6 VDR; NEDD8 TP53; ABL1 CREB1; CREB1 TP53; MTA1 SIN3A; MAGED1 NEDD8;
M5	GO:0051252	3.4e-05	0.0073	16096	45	1701	15	regulation of RNA metabolic process	SIN3A TP53; TP53 UBE3A; MED4 MED9; ABL1 TP53; CCNH MTA1; E2F1 NCOA6; E2F1 TP53; CCNH TP53; MTA1 TP53; NCOA6 VDR; NEDD8 TP53; ABL1 CREB1; CREB1 TP53; MTA1 SIN3A; MAGED1 NEDD8;
M5	GO:0045449	4.3e-05	0.0093	16096	45	2675	19	regulation of transcription	SIN3A TP53; TP53 UBE3A; MED4 MED9; ABL1 TP53; CCNH MTA1; CDKN2A E2F1; E2F1 NCOA6; CCNH MCM7; MCM7 UBE3A; E2F1 TP53; CCNH TP53; MTA1 TP53; NCOA6 VDR; CDKN2A TP53; NEDD8 TP53; ABL1 CREB1; CREB1 TP53; MTA1 SIN3A; MAGED1 NEDD8;
M5	GO:0010468	0.00022	0.0491	16096	45	3013	19	regulation of gene expression	SIN3A TP53; TP53 UBE3A; MED4 MED9; ABL1 TP53; CCNH MTA1; CDKN2A E2F1; E2F1 NCOA6; CCNH MCM7; MCM7 UBE3A; E2F1 TP53; CCNH TP53; MTA1 TP53; NCOA6 VDR; CDKN2A TP53; NEDD8 TP53; ABL1 CREB1; CREB1 TP53; MTA1 SIN3A; MAGED1 NEDD8;
M6	GO:0045935	0.00017	0.0337	16096	56	723	10	positive regulation of nucleobase, nucleoside, nucleotide and nucleic acid metabolic process	ATF1 CREBBP; CITED2 CREBBP; CREBBP ETS2; ETS2 STAT5B; AREG XRCC6; AREG CREBBP; CREBBP XRCC6; CREBBP STAT5B; CREBBP PPARG; CITED2 TBP;
M6	GO:0010557	0.00022	0.0449	16096	56	749	10	positive regulation of macromolecule biosynthetic process	ATF1 CREBBP; CITED2 CREBBP; CREBBP ETS2; ETS2 STAT5B; AREG XRCC6; AREG CREBBP; CREBBP XRCC6; CREBBP STAT5B; CREBBP PPARG; CITED2 TBP;
M7	GO:0035556	1e-05	0.0011	16096	40	584	9	intracellular signal transduction	FYN PIK3R1; FLNA RALA; CDC42 PIK3R1; CDC42 FLNA; FLNA MAP2K4; FLNA TNIP2; FLNA FYN; FLNA PIK3R1; FLNA RIPK3;
M7	GO:0023034	0.00011	0.0123	16096	40	988	10	intracellular signaling pathway	FYN PIK3R1; FLNA RALA; CDC42 PIK3R1; CDC42 FLNA; FLNA MAP2K4; FLNA TNIP2; FLNA FYN; FLNA PIK3R1; FLNA RIPK3; DNAJA1 RIPK3;
M7	GO:0023046	0.00045	0.0491	16096	40	2162	14	signaling process	FYN PIK3R1; CAMK2G RRAD; FLNA RALA; CDC42 PIK3R1; FLNA TRAF2; RIPK3 TRAF2; CAMK2G FLNA; CDC42 FLNA; FLNA MAP2K4; CNTNAP1 FYN; FLNA TNIP2; FLNA FYN; FLNA PIK3R1; FLNA RIPK3;
M8	GO:0003012	3.4e-09	4.2e-07	16096	38	56	6	muscle system process	CALM1 TTN; MYBPC3 TTN; ACTN2 TTN; ACTA1 TNNI3; ACTA1 TTN; ACTA1 SORBS1;
M8	GO:0006936	3.4e-09	4.2e-07	16096	38	56	6	muscle contraction	CALM1 TTN; MYBPC3 TTN; ACTN2 TTN; ACTA1 TNNI3; ACTA1 TTN; ACTA1 SORBS1;
M8	GO:0003008	2.6e-07	3.2e-05	16096	38	190	7	system process	CALM1 TTN; MYBPC3 TTN; ACTN2 TTN; ACTA1 EPB41; ACTA1 TNNI3; ACTA1 TTN; ACTA1 SORBS1;
M8	GO:0030036	1e-06	0.00012	16096	38	144	6	actin cytoskeleton organization	INPPL1 SORBS1; EPB41 MYH9; ACTA1 EPB41; ACTA1 TTN; MYH9 TTN; ACTA1 SORBS1;
M8	GO:0030029	1e-06	0.00013	16096	38	146	6	actin filament-based process	INPPL1 SORBS1; EPB41 MYH9; ACTA1 EPB41; ACTA1 TTN; MYH9 TTN; ACTA1 SORBS1;
M8	GO:0007010	1.2e-06	0.00014	16096	38	238	7	cytoskeleton organization	ANK1 TTN; INPPL1 SORBS1; EPB41 MYH9; ACTA1 EPB41; ACTA1 TTN; MYH9 TTN; ACTA1 SORBS1;
M8	GO:0007015	0.0001	0.0129	16096	38	39	3	actin filament organization	INPPL1 SORBS1; ACTA1 TTN; ACTA1 SORBS1;
M8	GO:0006954	0.00039	0.0492	16096	38	61	3	inflammatory response	CCR5 CXCR4; CCR5 STAT3; CXCR4 STAT3;
M9	GO:0001947	2.3e-12	2.8e-10	6832	10	4	4	heart looping	GATA4 NKX2-5; NKX2-5 SRF; GATA4 HAND2; GATA4 SRF;
M9	GO:0030154	1.6e-11	2e-09	6832	10	195	8	cell differentiation	GATA4 NKX2-5; NKX2-5 TBX5; NKX2-5 SRF; GATA4 HAND2; GATA4 SRF; FHL1 SRF; GATA4 TBX5; HAND2 TCF3;
M9	GO:0043193	1.3e-10	1.6e-08	6832	10	26	5	positive regulation of gene-specific transcription	GATA4 NKX2-5; NKX2-5 TBX5; NKX2-5 SRF; GATA4 SRF; GATA4 TBX5;
M9	GO:0009653	2.6e-10	3.3e-08	6832	10	276	8	anatomical structure morphogenesis	GATA4 NKX2-5; NKX2-5 TBX5; NKX2-5 SRF; FHL1 RING1; GATA4 HAND2; GATA4 SRF; FHL1 SRF; GATA4 TBX5;
M9	GO:0048869	1.7e-09	2.1e-07	6832	10	349	8	cellular developmental process	GATA4 NKX2-5; NKX2-5 TBX5; NKX2-5 SRF; GATA4 HAND2; GATA4 SRF; FHL1 SRF; GATA4 TBX5; HAND2 TCF3;
M9	GO:0051890	2.2e-09	2.7e-07	6832	10	3	3	regulation of cardioblast differentiation	GATA4 NKX2-5; NKX2-5 TBX5; GATA4 TBX5;
M9	GO:0051891	2.2e-09	2.7e-07	6832	10	3	3	positive regulation of cardioblast differentiation	GATA4 NKX2-5; NKX2-5 TBX5; GATA4 TBX5;
M9	GO:0045944	4.9e-09	6e-07	6832	10	230	7	positive regulation of transcription from RNA polymerase II promoter	GATA4 NKX2-5; NKX2-5 TBX5; NKX2-5 SRF; GATA4 HAND2; GATA4 SRF; GATA4 TBX5; HAND2 TCF3;
M9	GO:0045597	1e-08	1.3e-06	6832	10	60	5	positive regulation of cell differentiation	GATA4 NKX2-5; NKX2-5 TBX5; NKX2-5 SRF; GATA4 SRF; GATA4 TBX5;
M9	GO:0045893	1.4e-08	1.8e-06	6832	10	269	7	positive regulation of transcription, DNA-dependent	GATA4 NKX2-5; NKX2-5 TBX5; NKX2-5 SRF; GATA4 HAND2; GATA4 SRF; GATA4 TBX5; HAND2 TCF3;
M9	GO:0051254	1.4e-08	1.8e-06	6832	10	269	7	positive regulation of RNA metabolic process	GATA4 NKX2-5; NKX2-5 TBX5; NKX2-5 SRF; GATA4 HAND2; GATA4 SRF; GATA4 TBX5; HAND2 TCF3;
M9	GO:0032583	1.8e-08	2.3e-06	6832	10	67	5	regulation of gene-specific transcription	GATA4 NKX2-5; NKX2-5 TBX5; NKX2-5 SRF; GATA4 SRF; GATA4 TBX5;
M9	GO:0007389	1.8e-08	2.3e-06	6832	10	67	5	pattern specification process	GATA4 NKX2-5; NKX2-5 TBX5; NKX2-5 SRF; GATA4 SRF; GATA4 TBX5;
M9	GO:0035239	3.9e-08	4.9e-06	6832	10	27	4	tube morphogenesis	GATA4 NKX2-5; NKX2-5 SRF; GATA4 HAND2; GATA4 SRF;
M9	GO:0051094	4.3e-08	5.3e-06	6832	10	79	5	positive regulation of developmental process	GATA4 NKX2-5; NKX2-5 TBX5; NKX2-5 SRF; GATA4 SRF; GATA4 TBX5;
M9	GO:0045941	6.4e-08	7.9e-06	6832	10	333	7	positive regulation of transcription	GATA4 NKX2-5; NKX2-5 TBX5; NKX2-5 SRF; GATA4 HAND2; GATA4 SRF; GATA4 TBX5; HAND2 TCF3;
M9	GO:0045935	8.6e-08	1e-05	6832	10	347	7	positive regulation of nucleobase, nucleoside, nucleotide and nucleic acid metabolic process	GATA4 NKX2-5; NKX2-5 TBX5; NKX2-5 SRF; GATA4 HAND2; GATA4 SRF; GATA4 TBX5; HAND2 TCF3;
M9	GO:0010557	1.1e-07	1.4e-05	6832	10	362	7	positive regulation of macromolecule biosynthetic process	GATA4 NKX2-5; NKX2-5 TBX5; NKX2-5 SRF; GATA4 HAND2; GATA4 SRF; GATA4 TBX5; HAND2 TCF3;
M9	GO:0051173	1.2e-07	1.5e-05	6832	10	366	7	positive regulation of nitrogen compound metabolic process	GATA4 NKX2-5; NKX2-5 TBX5; NKX2-5 SRF; GATA4 HAND2; GATA4 SRF; GATA4 TBX5; HAND2 TCF3;
M9	GO:0010628	1.3e-07	1.6e-05	6832	10	369	7	positive regulation of gene expression	GATA4 NKX2-5; NKX2-5 TBX5; NKX2-5 SRF; GATA4 HAND2; GATA4 SRF; GATA4 TBX5; HAND2 TCF3;
M9	GO:0031328	1.5e-07	1.8e-05	6832	10	377	7	positive regulation of cellular biosynthetic process	GATA4 NKX2-5; NKX2-5 TBX5; NKX2-5 SRF; GATA4 HAND2; GATA4 SRF; GATA4 TBX5; HAND2 TCF3;
M9	GO:0009891	1.7e-07	2.1e-05	6832	10	384	7	positive regulation of biosynthetic process	GATA4 NKX2-5; NKX2-5 TBX5; NKX2-5 SRF; GATA4 HAND2; GATA4 SRF; GATA4 TBX5; HAND2 TCF3;
M9	GO:0016202	2.6e-07	3.3e-05	6832	10	10	3	regulation of striated muscle tissue development	GATA4 NKX2-5; NKX2-5 TBX5; GATA4 TBX5;
M9	GO:0048634	2.6e-07	3.3e-05	6832	10	10	3	regulation of muscle organ development	GATA4 NKX2-5; NKX2-5 TBX5; GATA4 TBX5;
M9	GO:0006357	4.8e-07	5.9e-05	6832	10	445	7	regulation of transcription from RNA polymerase II promoter	GATA4 NKX2-5; NKX2-5 TBX5; NKX2-5 SRF; GATA4 HAND2; GATA4 SRF; GATA4 TBX5; HAND2 TCF3;
M9	GO:0031325	1.5e-06	0.00019	6832	10	529	7	positive regulation of cellular metabolic process	GATA4 NKX2-5; NKX2-5 TBX5; NKX2-5 SRF; GATA4 HAND2; GATA4 SRF; GATA4 TBX5; HAND2 TCF3;
M9	GO:0045595	1.6e-06	0.00019	6832	10	162	5	regulation of cell differentiation	GATA4 NKX2-5; NKX2-5 TBX5; NKX2-5 SRF; GATA4 SRF; GATA4 TBX5;
M9	GO:0032502	1.7e-06	0.00021	6832	10	1243	9	developmental process	GATA4 NKX2-5; NKX2-5 TBX5; NKX2-5 SRF; FHL1 RING1; GATA4 HAND2; GATA4 SRF; FHL1 SRF; GATA4 TBX5; HAND2 TCF3;
M9	GO:0048856	2.1e-06	0.00026	6832	10	553	7	anatomical structure development	GATA4 NKX2-5; NKX2-5 TBX5; NKX2-5 SRF; GATA4 HAND2; GATA4 SRF; FHL1 SRF; GATA4 TBX5;
M9	GO:0010604	2.2e-06	0.00027	6832	10	556	7	positive regulation of macromolecule metabolic process	GATA4 NKX2-5; NKX2-5 TBX5; NKX2-5 SRF; GATA4 HAND2; GATA4 SRF; GATA4 TBX5; HAND2 TCF3;
M9	GO:0009893	2.7e-06	0.00033	6832	10	573	7	positive regulation of metabolic process	GATA4 NKX2-5; NKX2-5 TBX5; NKX2-5 SRF; GATA4 HAND2; GATA4 SRF; GATA4 TBX5; HAND2 TCF3;
M9	GO:0050793	1.4e-05	0.0018	6832	10	254	5	regulation of developmental process	GATA4 NKX2-5; NKX2-5 TBX5; NKX2-5 SRF; GATA4 SRF; GATA4 TBX5;
M9	GO:0051240	1.7e-05	0.0021	6832	10	37	3	positive regulation of multicellular organismal process	GATA4 NKX2-5; NKX2-5 SRF; GATA4 SRF;
M9	GO:0006355	3.6e-05	0.0044	6832	10	842	7	regulation of transcription, DNA-dependent	GATA4 NKX2-5; NKX2-5 TBX5; NKX2-5 SRF; GATA4 HAND2; GATA4 SRF; GATA4 TBX5; HAND2 TCF3;
M9	GO:0051252	3.9e-05	0.0048	6832	10	853	7	regulation of RNA metabolic process	GATA4 NKX2-5; NKX2-5 TBX5; NKX2-5 SRF; GATA4 HAND2; GATA4 SRF; GATA4 TBX5; HAND2 TCF3;
M9	GO:0009888	6e-05	0.0073	6832	10	56	3	tissue development	GATA4 NKX2-5; NKX2-5 TBX5; GATA4 TBX5;
M9	GO:0051239	9.7e-05	0.0119	6832	10	375	5	regulation of multicellular organismal process	GATA4 NKX2-5; NKX2-5 TBX5; NKX2-5 SRF; GATA4 SRF; GATA4 TBX5;
M9	GO:0007507	0.0002	0.0246	6832	10	15	2	heart development	NKX2-5 TBX5; NKX2-5 SRF;
M9	GO:0010552	0.00022	0.0281	6832	10	16	2	positive regulation of gene-specific transcription from RNA polymerase II promoter	NKX2-5 TBX5; NKX2-5 SRF;
M9	GO:0048522	0.00027	0.0334	6832	10	1144	7	positive regulation of cellular process	GATA4 NKX2-5; NKX2-5 TBX5; NKX2-5 SRF; GATA4 HAND2; GATA4 SRF; GATA4 TBX5; HAND2 TCF3;
M10	GO:0016043	8.5e-08	1.2e-05	16096	68	2507	29	cellular component organization	DAG1 DMD; ACTB ACTC1; ACTC1 SYNE1; ACTC1 WIPF1; ACTC1 DMD; GRB2 TNFRSF1A; DAG1 GRB2; GRB2 PAK1; DYNLL1 PAK1; ACTC1 FSCN1; GRB2 SRC; SRC TRIP6; DAG1 SRC; TRIP6 VCL; SRC VCL; ACTB STX4; ACTC1 VCL; MIF VCL; CIRBP VCL; ACTC1 DYNLL1; ACTB DYNLL1; ACTB VPS72; ACTC1 VPS72; ACTC1 GRB2; AP2A1 GRB2; DYNLL1 GRB2; FSCN1 GRB2; SYNE1 VCL; CHD6 DYNLL1;
M10	GO:0022607	5.1e-06	0.00073	16096	68	583	12	cellular component assembly	ACTC1 WIPF1; GRB2 TNFRSF1A; ACTC1 FSCN1; GRB2 SRC; SRC TRIP6; TRIP6 VCL; SRC VCL; ACTC1 VCL; MIF VCL; CIRBP VCL; ACTC1 GRB2; FSCN1 GRB2;
M10	GO:0032501	4.4e-05	0.0063	16096	68	1103	15	multicellular organismal process	CSF1R GRB2; DAG1 GRB2; GRB2 SRC; DAG1 SRC; DYNLL1 PAX6; PPP1R9B RPS6KB1; SRC VCL; ACTC1 VCL; ACTC1 DYNLL1; CSF1R SRC; ACTC1 GRB2; DYNLL1 GRB2; GRB2 PPP1R9B; RPS6KB1 SRC; ACTC1 PPP1R9B;
M10	GO:0009653	9.3e-05	0.0132	16096	68	547	10	anatomical structure morphogenesis	DAG1 DMD; ACTB ACTC1; ACTC1 DMD; DAG1 GRB2; ACTB MYOC; DYNLL1 PAX6; ACTC1 DYNLL1; ACTB DYNLL1; ACTC1 GRB2; DYNLL1 GRB2;
M10	GO:0035556	0.0031	0.4424	16096	68	584	8	intracellular signal transduction	GRB2 PAK1; PAK1 RAF1; RAF1 SRC; GRB2 SRC; PRKACA RAF1; PRKACA SRC; AURKA PRKACA; RPS6KB1 SRC;
M10	GO:0007010	0.0033	0.4705	16096	68	238	5	cytoskeleton organization	ACTC1 SYNE1; ACTC1 WIPF1; DYNLL1 PAK1; ACTC1 FSCN1; ACTC1 DYNLL1;
M10	GO:0009987	0.0045	0.6508	16096	68	11139	57	cellular process	DAG1 DMD; FSCN1 RAB1A; ACTB ACTC1; ACTB CCT5; ACTC1 SYNE1; ACTC1 WIPF1; ACTC1 DMD; CSF1R GRB2; GRB2 TNFRSF1A; DAG1 GRB2; MDFI VPS72; GRB2 PAK1; PAK1 RAF1; DYNLL1 PAK1; PLCG1 SRC; GRB2 PLCG1; PAK1 PLCG1; RAF1 SRC; ACTC1 FSCN1; GRB2 SRC; SRC TRIP6; DAG1 SRC; TRIP6 VCL; CYC1 CYCS; DYNLL1 PAX6; PRKACA RAF1; PRKACA SRC; AURKA PRKACA; PPP1R9B PRKACA; PPP1R9B RPS6KB1; SRC VCL; ACTB STX4; CYCS VCL; NUDT2…
M10	GO:0010033	0.0061	0.8714	16096	68	654	8	response to organic substance	GRB2 TNFRSF1A; DAG1 GRB2; GRB2 SRC; DAG1 SRC; PRKACA SRC; AURKA PRKACA; ACTC1 GRB2; RPS6KB1 SRC;
M10	GO:0006468	0.01	1	16096	68	569	7	protein amino acid phosphorylation	PAK1 RAF1; RAF1 SRC; PRKACA RAF1; PRKACA SRC; AURKA PRKACA; CSF1R SRC; RPS6KB1 SRC;
M10	GO:0007015	0.0117	1	16096	68	39	2	actin filament organization	ACTC1 WIPF1; ACTC1 FSCN1;
M10	GO:0044419	0.0127	1	16096	68	214	4	interspecies interaction between organisms	GRB2 TNFRSF1A; PLCG1 SRC; GRB2 PLCG1; GRB2 SRC;
M10	GO:0042221	0.0129	1	16096	68	1223	11	response to chemical stimulus	ACTB ACTC1; GRB2 TNFRSF1A; DAG1 GRB2; GRB2 SRC; DAG1 SRC; PRKACA SRC; AURKA PRKACA; GRB2 PDCD6; ACTC1 GRB2; CCR10 GRB2; RPS6KB1 SRC;
M10	GO:0016310	0.0152	1	16096	68	618	7	phosphorylation	PAK1 RAF1; RAF1 SRC; PRKACA RAF1; PRKACA SRC; AURKA PRKACA; CSF1R SRC; RPS6KB1 SRC;
M10	GO:0007265	0.0196	1	16096	68	51	2	Ras protein signal transduction	RAF1 SRC; GRB2 SRC;
M10	GO:0007165	0.0207	1	16096	68	2033	15	signal transduction	CSF1R GRB2; GRB2 TNFRSF1A; GRB2 PAK1; PAK1 RAF1; PLCG1 SRC; GRB2 PLCG1; PAK1 PLCG1; RAF1 SRC; GRB2 SRC; PRKACA RAF1; PRKACA SRC; AURKA PRKACA; CSF1R SRC; CCR10 GRB2; RPS6KB1 SRC;
M10	GO:0030048	0.0209	1	16096	68	5	1	actin filament-based movement	ACTC1 WIPF1;
M10	GO:0023060	0.021	1	16096	68	2036	15	signal transmission	CSF1R GRB2; GRB2 TNFRSF1A; GRB2 PAK1; PAK1 RAF1; PLCG1 SRC; GRB2 PLCG1; PAK1 PLCG1; RAF1 SRC; GRB2 SRC; PRKACA RAF1; PRKACA SRC; AURKA PRKACA; CSF1R SRC; CCR10 GRB2; RPS6KB1 SRC;
M10	GO:0030036	0.023	1	16096	68	144	3	actin cytoskeleton organization	ACTC1 WIPF1; ACTC1 FSCN1; ACTC1 DYNLL1;
M10	GO:0030029	0.0238	1	16096	68	146	3	actin filament-based process	ACTC1 WIPF1; ACTC1 FSCN1; ACTC1 DYNLL1;
M10	GO:0008219	0.0239	1	16096	68	259	4	cell death	ACTC1 SYNE1; PAK1 RAF1; RAF1 VDAC1; CYCS VDAC1;
M10	GO:0016265	0.0241	1	16096	68	260	4	death	ACTC1 SYNE1; PAK1 RAF1; RAF1 VDAC1; CYCS VDAC1;
M10	GO:0032502	0.032	1	16096	68	2535	17	developmental process	DAG1 DMD; ACTB ACTC1; ACTC1 SYNE1; ACTC1 DMD; CSF1R GRB2; DAG1 GRB2; ACTB MYOC; DYNLL1 PAX6; PPP1R9B PRKACA; PPP1R9B RPS6KB1; ACTC1 DYNLL1; ACTB DYNLL1; ACTC1 GRB2; DYNLL1 GRB2; GRB2 PPP1R9B; CHD6 DYNLL1; ACTC1 PPP1R9B;
M10	GO:0030705	0.0333	1	16096	68	8	1	cytoskeleton-dependent intracellular transport	ACTC1 WIPF1;
M10	GO:0023046	0.034	1	16096	68	2162	15	signaling process	CSF1R GRB2; GRB2 TNFRSF1A; GRB2 PAK1; PAK1 RAF1; PLCG1 SRC; GRB2 PLCG1; PAK1 PLCG1; RAF1 SRC; GRB2 SRC; PRKACA RAF1; PRKACA SRC; AURKA PRKACA; CSF1R SRC; CCR10 GRB2; RPS6KB1 SRC;
M10	GO:0043408	0.0353	1	16096	68	70	2	regulation of MAPKKK cascade	DAG1 GRB2; GRB2 PAK1;
M10	GO:0010627	0.0394	1	16096	68	178	3	regulation of intracellular protein kinase cascade	GRB2 TNFRSF1A; DAG1 GRB2; GRB2 PAK1;
M10	GO:0006793	0.0453	1	16096	68	778	7	phosphorus metabolic process	PAK1 RAF1; RAF1 SRC; PRKACA RAF1; PRKACA SRC; AURKA PRKACA; CSF1R SRC; RPS6KB1 SRC;
M10	GO:0006796	0.0453	1	16096	68	778	7	phosphate metabolic process	PAK1 RAF1; RAF1 SRC; PRKACA RAF1; PRKACA SRC; AURKA PRKACA; CSF1R SRC; RPS6KB1 SRC;
M10	GO:0022900	0.0455	1	16096	68	11	1	electron transport chain	CYC1 CYCS;
M10	GO:0003008	0.0464	1	16096	68	190	3	system process	SRC VCL; ACTC1 VCL; RPS6KB1 SRC;
M10	GO:0051291	0.0495	1	16096	68	12	1	protein heterooligomerization	GRB2 TNFRSF1A;
M11	GO:0043066	7.8e-10	2.1e-07	15448	71	186	11	negative regulation of apoptosis	NFKB1 RELA; APC GSK3B; GSK3B NOTCH2; GSK3B NFKB1; GSK3B NOTCH1; GSK3B PSEN1; NOTCH1 PSEN1; NFKB1 NOTCH1; NOTCH1 RELA; NOTCH2 PSEN1; CD44 TRAF6;
M11	GO:0043069	1e-09	2.8e-07	15448	71	191	11	negative regulation of programmed cell death	NFKB1 RELA; APC GSK3B; GSK3B NOTCH2; GSK3B NFKB1; GSK3B NOTCH1; GSK3B PSEN1; NOTCH1 PSEN1; NFKB1 NOTCH1; NOTCH1 RELA; NOTCH2 PSEN1; CD44 TRAF6;
M11	GO:0050793	1.6e-09	4.5e-07	15448	71	530	16	regulation of developmental process	NFKB1 RELA; JAG1 NOTCH2; NOTCH2 SMAD1; NOTCH1 PSEN1; NFKB1 NOTCH1; JAG1 NOTCH1; NOTCH1 NUMB; JAG1 NOTCH3; NOTCH1 RELA; JAG1 THBS1; NOTCH2 PSEN1; NOTCH3 PSEN1; MYOD1 PHB2; NOTCH1 NOTCH3; PHB2 RELA; PHB2 TRAF6;
M11	GO:0060548	2.5e-09	7e-07	15448	71	208	11	negative regulation of cell death	NFKB1 RELA; APC GSK3B; GSK3B NOTCH2; GSK3B NFKB1; GSK3B NOTCH1; GSK3B PSEN1; NOTCH1 PSEN1; NFKB1 NOTCH1; NOTCH1 RELA; NOTCH2 PSEN1; CD44 TRAF6;
M11	GO:0051093	1.2e-08	3.5e-06	15448	71	96	8	negative regulation of developmental process	JAG1 NOTCH2; NOTCH1 PSEN1; JAG1 NOTCH1; JAG1 NOTCH3; JAG1 THBS1; NOTCH2 PSEN1; NOTCH3 PSEN1; NOTCH1 NOTCH3;
M11	GO:0045595	4.5e-08	1.2e-05	15448	71	342	12	regulation of cell differentiation	NFKB1 RELA; JAG1 NOTCH2; NOTCH2 SMAD1; NOTCH1 PSEN1; NFKB1 NOTCH1; JAG1 NOTCH1; NOTCH1 NUMB; JAG1 NOTCH3; NOTCH1 RELA; NOTCH2 PSEN1; NOTCH3 PSEN1; NOTCH1 NOTCH3;
M11	GO:0045596	5.4e-08	1.5e-05	15448	71	76	7	negative regulation of cell differentiation	JAG1 NOTCH2; NOTCH1 PSEN1; JAG1 NOTCH1; JAG1 NOTCH3; NOTCH2 PSEN1; NOTCH3 PSEN1; NOTCH1 NOTCH3;
M11	GO:0007219	1.9e-07	5.4e-05	15448	71	12	4	Notch signaling pathway	JAG1 NOTCH2; JAG1 NOTCH1; JAG1 NOTCH3; NOTCH1 NOTCH3;
M11	GO:0030900	2.8e-07	7.8e-05	15448	71	13	4	forebrain development	NOTCH1 PSEN1; NOTCH1 NUMB; NOTCH3 PSEN1; NOTCH1 NOTCH3;
M11	GO:0007166	6.6e-07	0.00018	15448	71	1035	18	cell surface receptor linked signaling pathway	JAG1 NOTCH2; APC GSK3B; GSK3B NOTCH2; GSK3B NOTCH1; GSK3B PSEN1; NOTCH2 SMAD1; NOTCH1 PSEN1; JAG1 NOTCH1; JAG1 NOTCH3; NOTCH1 RELA; CBL TRAF6; CBL EPHB6; CBL NOTCH1; NOTCH2 PSEN1; NOTCH3 PSEN1; GSK3B SMAD1; PRMT1 TRAF6; NOTCH1 NOTCH3;
M11	GO:0051239	7.2e-07	0.0002	15448	71	719	15	regulation of multicellular organismal process	NOTCH1 PSEN1; JAG1 NOTCH1; NOTCH1 NUMB; JAG1 NOTCH3; PSEN1 RAB11A; NOTCH1 RELA; JAG1 THBS1; FURIN NOTCH1; NOTCH3 PSEN1; MYOD1 PHB2; NOTCH1 NOTCH3; PSEN1 STX1A; PHB2 RELA; PHB2 TRAF6; RAB11A TRAF6;
M11	GO:0048523	1.6e-06	0.00046	15448	71	2023	25	negative regulation of cellular process	NFKB1 RELA; NOTCH1 SNW1; JAG1 NOTCH2; APC GSK3B; GSK3B NOTCH2; GSK3B NFKB1; GSK3B NOTCH1; GSK3B PSEN1; NOTCH2 SMAD1; NOTCH1 PSEN1; NFKB1 NOTCH1; JAG1 NOTCH1; NOTCH3 SNW1; JAG1 NOTCH3; NOTCH1 RELA; JAG1 THBS1; FURIN NOTCH1; NOTCH2 PSEN1; NOTCH3 PSEN1; GSK3B SMAD1; NOTCH1 NOTCH3; PHB2 RELA; PHB2 TRAF6; PSMA1 TRAF6; CD44 TRAF6;
M11	GO:0050767	3.2e-06	0.00088	15448	71	50	5	regulation of neurogenesis	NOTCH1 PSEN1; NOTCH1 NUMB; NOTCH1 RELA; NOTCH3 PSEN1; NOTCH1 NOTCH3;
M11	GO:0051960	3.9e-06	0.001	15448	71	52	5	regulation of nervous system development	NOTCH1 PSEN1; NOTCH1 NUMB; NOTCH1 RELA; NOTCH3 PSEN1; NOTCH1 NOTCH3;
M11	GO:0009653	6.1e-06	0.0017	15448	71	544	12	anatomical structure morphogenesis	JAG1 NOTCH2; NOTCH1 PSEN1; JAG1 NOTCH1; NOTCH1 NUMB; JAG1 NOTCH3; NOTCH1 RELA; NOTCH2 PSEN1; NOTCH3 PSEN1; NOTCH1 NOTCH3; PHB2 RELA; PHB2 TRAF6; CD44 TRAF6;
M11	GO:0023052	7.6e-06	0.0021	15448	71	2504	27	signaling	CBL YWHAQ; EPHB6 MLLT4; JAG1 NOTCH2; APC GSK3B; GSK3B NOTCH2; GSK3B NOTCH1; GSK3B PSEN1; RAN SMAD1; NOTCH2 SMAD1; ARL4D SMAD1; JAG1 MLLT4; NOTCH1 PSEN1; JAG1 NOTCH1; JAG1 NOTCH3; PSEN1 RAB11A; NOTCH1 RELA; CBL TRAF6; CBL EPHB6; CBL NOTCH1; NOTCH2 PSEN1; NOTCH3 PSEN1; GSK3B SMAD1; PRMT1 TRAF6; NOTCH1 NOTCH3; PSEN1 STX1A; RAB11A TRAF6; MLLT4 YWHAQ;
M11	GO:0048519	1e-05	0.0029	15448	71	2241	25	negative regulation of biological process	NFKB1 RELA; NOTCH1 SNW1; JAG1 NOTCH2; APC GSK3B; GSK3B NOTCH2; GSK3B NFKB1; GSK3B NOTCH1; GSK3B PSEN1; NOTCH2 SMAD1; NOTCH1 PSEN1; NFKB1 NOTCH1; JAG1 NOTCH1; NOTCH3 SNW1; JAG1 NOTCH3; NOTCH1 RELA; JAG1 THBS1; FURIN NOTCH1; NOTCH2 PSEN1; NOTCH3 PSEN1; GSK3B SMAD1; NOTCH1 NOTCH3; PHB2 RELA; PHB2 TRAF6; PSMA1 TRAF6; CD44 TRAF6;
M11	GO:0048589	1.1e-05	0.0032	15448	71	31	4	developmental growth	NOTCH1 PSEN1; NOTCH2 PSEN1; NOTCH3 PSEN1; NOTCH1 NOTCH3;
M11	GO:0045664	1.5e-05	0.0041	15448	71	33	4	regulation of neuron differentiation	NOTCH1 PSEN1; NOTCH1 NUMB; NOTCH3 PSEN1; NOTCH1 NOTCH3;
M11	GO:0042981	1.8e-05	0.0049	15448	71	710	13	regulation of apoptosis	NFKB1 RELA; CD44 MMP9; APC GSK3B; GSK3B NOTCH2; GSK3B NFKB1; GSK3B NOTCH1; GSK3B PSEN1; MMP9 THBS1; NOTCH1 PSEN1; NFKB1 NOTCH1; NOTCH1 RELA; NOTCH2 PSEN1; CD44 TRAF6;
M11	GO:0043067	2.3e-05	0.0066	15448	71	729	13	regulation of programmed cell death	NFKB1 RELA; CD44 MMP9; APC GSK3B; GSK3B NOTCH2; GSK3B NFKB1; GSK3B NOTCH1; GSK3B PSEN1; MMP9 THBS1; NOTCH1 PSEN1; NFKB1 NOTCH1; NOTCH1 RELA; NOTCH2 PSEN1; CD44 TRAF6;
M11	GO:0010941	3e-05	0.0085	15448	71	747	13	regulation of cell death	NFKB1 RELA; CD44 MMP9; APC GSK3B; GSK3B NOTCH2; GSK3B NFKB1; GSK3B NOTCH1; GSK3B PSEN1; MMP9 THBS1; NOTCH1 PSEN1; NFKB1 NOTCH1; NOTCH1 RELA; NOTCH2 PSEN1; CD44 TRAF6;
M11	GO:0051094	4.5e-05	0.0126	15448	71	141	6	positive regulation of developmental process	NFKB1 RELA; NFKB1 NOTCH1; JAG1 NOTCH1; NOTCH1 NUMB; NOTCH1 RELA; JAG1 THBS1;
M11	GO:0060284	4.9e-05	0.0135	15448	71	87	5	regulation of cell development	NOTCH1 PSEN1; NOTCH1 NUMB; NOTCH1 RELA; NOTCH3 PSEN1; NOTCH1 NOTCH3;
M11	GO:0010646	9.6e-05	0.0266	15448	71	835	13	regulation of cell communication	JAG1 NOTCH2; NOTCH1 PSEN1; JAG1 NOTCH1; PSEN1 RAB11A; NOTCH1 RELA; JAG1 THBS1; FURIN NOTCH1; NOTCH2 PSEN1; PSEN1 STX1A; PHB2 RELA; PHB2 TRAF6; RAB11A TRAF6; CD44 TRAF6;
M11	GO:0045597	0.0001	0.0304	15448	71	103	5	positive regulation of cell differentiation	NFKB1 RELA; NFKB1 NOTCH1; JAG1 NOTCH1; NOTCH1 NUMB; NOTCH1 RELA;
M11	GO:0023033	0.00011	0.0316	15448	71	2251	23	signaling pathway	CBL YWHAQ; JAG1 NOTCH2; APC GSK3B; GSK3B NOTCH2; GSK3B NOTCH1; GSK3B PSEN1; RAN SMAD1; NOTCH2 SMAD1; ARL4D SMAD1; NOTCH1 PSEN1; JAG1 NOTCH1; JAG1 NOTCH3; PSEN1 RAB11A; NOTCH1 RELA; CBL TRAF6; CBL EPHB6; CBL NOTCH1; NOTCH2 PSEN1; NOTCH3 PSEN1; GSK3B SMAD1; PRMT1 TRAF6; NOTCH1 NOTCH3; RAB11A TRAF6;
M11	GO:0022404	0.00012	0.0344	15448	71	4	2	molting cycle process	NOTCH1 PSEN1; NOTCH1 RELA;
M11	GO:0022405	0.00012	0.0344	15448	71	4	2	hair cycle process	NOTCH1 PSEN1; NOTCH1 RELA;
M11	GO:0040007	0.00012	0.0347	15448	71	56	4	growth	NOTCH1 PSEN1; NOTCH2 PSEN1; NOTCH3 PSEN1; NOTCH1 NOTCH3;
M12	GO:0043066	5.1e-10	1.4e-07	16096	71	186	11	negative regulation of apoptosis	NFKB1 RELA; APC GSK3B; GSK3B NOTCH2; GSK3B NFKB1; GSK3B NOTCH1; GSK3B PSEN1; NOTCH1 PSEN1; NFKB1 NOTCH1; NOTCH1 RELA; NOTCH2 PSEN1; CD44 TRAF6;
M12	GO:0043069	6.7e-10	1.8e-07	16096	71	191	11	negative regulation of programmed cell death	NFKB1 RELA; APC GSK3B; GSK3B NOTCH2; GSK3B NFKB1; GSK3B NOTCH1; GSK3B PSEN1; NOTCH1 PSEN1; NFKB1 NOTCH1; NOTCH1 RELA; NOTCH2 PSEN1; CD44 TRAF6;
M12	GO:0050793	9.6e-10	2.6e-07	16096	71	532	16	regulation of developmental process	NFKB1 RELA; JAG1 NOTCH2; NOTCH2 SMAD1; NOTCH1 PSEN1; NFKB1 NOTCH1; JAG1 NOTCH1; NOTCH1 NUMB; JAG1 NOTCH3; NOTCH1 RELA; JAG1 THBS1; NOTCH2 PSEN1; NOTCH3 PSEN1; MYOD1 PHB2; NOTCH1 NOTCH3; PHB2 RELA; PHB2 TRAF6;
M12	GO:0060548	1.6e-09	4.6e-07	16096	71	208	11	negative regulation of cell death	NFKB1 RELA; APC GSK3B; GSK3B NOTCH2; GSK3B NFKB1; GSK3B NOTCH1; GSK3B PSEN1; NOTCH1 PSEN1; NFKB1 NOTCH1; NOTCH1 RELA; NOTCH2 PSEN1; CD44 TRAF6;
M12	GO:0051093	1e-08	2.7e-06	16096	71	97	8	negative regulation of developmental process	JAG1 NOTCH2; NOTCH1 PSEN1; JAG1 NOTCH1; JAG1 NOTCH3; JAG1 THBS1; NOTCH2 PSEN1; NOTCH3 PSEN1; NOTCH1 NOTCH3;
M12	GO:0045595	2.9e-08	8.3e-06	16096	71	343	12	regulation of cell differentiation	NFKB1 RELA; JAG1 NOTCH2; NOTCH2 SMAD1; NOTCH1 PSEN1; NFKB1 NOTCH1; JAG1 NOTCH1; NOTCH1 NUMB; JAG1 NOTCH3; NOTCH1 RELA; NOTCH2 PSEN1; NOTCH3 PSEN1; NOTCH1 NOTCH3;
M12	GO:0045596	4.1e-08	1.1e-05	16096	71	76	7	negative regulation of cell differentiation	JAG1 NOTCH2; NOTCH1 PSEN1; JAG1 NOTCH1; JAG1 NOTCH3; NOTCH2 PSEN1; NOTCH3 PSEN1; NOTCH1 NOTCH3;
M12	GO:0007219	1.6e-07	4.6e-05	16096	71	12	4	Notch signaling pathway	JAG1 NOTCH2; JAG1 NOTCH1; JAG1 NOTCH3; NOTCH1 NOTCH3;
M12	GO:0030900	2.4e-07	6.6e-05	16096	71	13	4	forebrain development	NOTCH1 PSEN1; NOTCH1 NUMB; NOTCH3 PSEN1; NOTCH1 NOTCH3;
M12	GO:0007166	4e-07	0.00011	16096	71	1042	18	cell surface receptor linked signaling pathway	JAG1 NOTCH2; APC GSK3B; GSK3B NOTCH2; GSK3B NOTCH1; GSK3B PSEN1; NOTCH2 SMAD1; NOTCH1 PSEN1; JAG1 NOTCH1; JAG1 NOTCH3; NOTCH1 RELA; CBL TRAF6; CBL EPHB6; CBL NOTCH1; NOTCH2 PSEN1; NOTCH3 PSEN1; GSK3B SMAD1; PRMT1 TRAF6; NOTCH1 NOTCH3;
M12	GO:0051239	4.6e-07	0.00012	16096	71	723	15	regulation of multicellular organismal process	NOTCH1 PSEN1; JAG1 NOTCH1; NOTCH1 NUMB; JAG1 NOTCH3; PSEN1 RAB11A; NOTCH1 RELA; JAG1 THBS1; FURIN NOTCH1; NOTCH3 PSEN1; MYOD1 PHB2; NOTCH1 NOTCH3; PSEN1 STX1A; PHB2 RELA; PHB2 TRAF6; RAB11A TRAF6;
M12	GO:0048523	1.2e-06	0.00035	16096	71	2076	25	negative regulation of cellular process	NFKB1 RELA; NOTCH1 SNW1; JAG1 NOTCH2; APC GSK3B; GSK3B NOTCH2; GSK3B NFKB1; GSK3B NOTCH1; GSK3B PSEN1; NOTCH2 SMAD1; NOTCH1 PSEN1; NFKB1 NOTCH1; JAG1 NOTCH1; NOTCH3 SNW1; JAG1 NOTCH3; NOTCH1 RELA; JAG1 THBS1; FURIN NOTCH1; NOTCH2 PSEN1; NOTCH3 PSEN1; GSK3B SMAD1; NOTCH1 NOTCH3; PHB2 RELA; PHB2 TRAF6; PSMA1 TRAF6; CD44 TRAF6;
M12	GO:0050767	2.9e-06	0.0008	16096	71	51	5	regulation of neurogenesis	NOTCH1 PSEN1; NOTCH1 NUMB; NOTCH1 RELA; NOTCH3 PSEN1; NOTCH1 NOTCH3;
M12	GO:0051960	3.5e-06	0.00097	16096	71	53	5	regulation of nervous system development	NOTCH1 PSEN1; NOTCH1 NUMB; NOTCH1 RELA; NOTCH3 PSEN1; NOTCH1 NOTCH3;
M12	GO:0009653	4.3e-06	0.0011	16096	71	547	12	anatomical structure morphogenesis	JAG1 NOTCH2; NOTCH1 PSEN1; JAG1 NOTCH1; NOTCH1 NUMB; JAG1 NOTCH3; NOTCH1 RELA; NOTCH2 PSEN1; NOTCH3 PSEN1; NOTCH1 NOTCH3; PHB2 RELA; PHB2 TRAF6; CD44 TRAF6;
M12	GO:0023052	4.3e-06	0.0012	16096	71	2534	27	signaling	CBL YWHAQ; EPHB6 MLLT4; JAG1 NOTCH2; APC GSK3B; GSK3B NOTCH2; GSK3B NOTCH1; GSK3B PSEN1; RAN SMAD1; NOTCH2 SMAD1; ARL4D SMAD1; JAG1 MLLT4; NOTCH1 PSEN1; JAG1 NOTCH1; JAG1 NOTCH3; PSEN1 RAB11A; NOTCH1 RELA; CBL TRAF6; CBL EPHB6; CBL NOTCH1; NOTCH2 PSEN1; NOTCH3 PSEN1; GSK3B SMAD1; PRMT1 TRAF6; NOTCH1 NOTCH3; PSEN1 STX1A; RAB11A TRAF6; MLLT4 YWHAQ;
M12	GO:0048519	8.1e-06	0.0022	16096	71	2298	25	negative regulation of biological process	NFKB1 RELA; NOTCH1 SNW1; JAG1 NOTCH2; APC GSK3B; GSK3B NOTCH2; GSK3B NFKB1; GSK3B NOTCH1; GSK3B PSEN1; NOTCH2 SMAD1; NOTCH1 PSEN1; NFKB1 NOTCH1; JAG1 NOTCH1; NOTCH3 SNW1; JAG1 NOTCH3; NOTCH1 RELA; JAG1 THBS1; FURIN NOTCH1; NOTCH2 PSEN1; NOTCH3 PSEN1; GSK3B SMAD1; NOTCH1 NOTCH3; PHB2 RELA; PHB2 TRAF6; PSMA1 TRAF6; CD44 TRAF6;
M12	GO:0048589	9.9e-06	0.0027	16096	71	31	4	developmental growth	NOTCH1 PSEN1; NOTCH2 PSEN1; NOTCH3 PSEN1; NOTCH1 NOTCH3;
M12	GO:0045664	1.4e-05	0.004	16096	71	34	4	regulation of neuron differentiation	NOTCH1 PSEN1; NOTCH1 NUMB; NOTCH3 PSEN1; NOTCH1 NOTCH3;
M12	GO:0042981	1.5e-05	0.0042	16096	71	728	13	regulation of apoptosis	NFKB1 RELA; CD44 MMP9; APC GSK3B; GSK3B NOTCH2; GSK3B NFKB1; GSK3B NOTCH1; GSK3B PSEN1; MMP9 THBS1; NOTCH1 PSEN1; NFKB1 NOTCH1; NOTCH1 RELA; NOTCH2 PSEN1; CD44 TRAF6;
M12	GO:0043067	2e-05	0.0056	16096	71	748	13	regulation of programmed cell death	NFKB1 RELA; CD44 MMP9; APC GSK3B; GSK3B NOTCH2; GSK3B NFKB1; GSK3B NOTCH1; GSK3B PSEN1; MMP9 THBS1; NOTCH1 PSEN1; NFKB1 NOTCH1; NOTCH1 RELA; NOTCH2 PSEN1; CD44 TRAF6;
M12	GO:0010941	2.6e-05	0.0072	16096	71	766	13	regulation of cell death	NFKB1 RELA; CD44 MMP9; APC GSK3B; GSK3B NOTCH2; GSK3B NFKB1; GSK3B NOTCH1; GSK3B PSEN1; MMP9 THBS1; NOTCH1 PSEN1; NFKB1 NOTCH1; NOTCH1 RELA; NOTCH2 PSEN1; CD44 TRAF6;
M12	GO:0051094	3.6e-05	0.01	16096	71	141	6	positive regulation of developmental process	NFKB1 RELA; NFKB1 NOTCH1; JAG1 NOTCH1; NOTCH1 NUMB; NOTCH1 RELA; JAG1 THBS1;
M12	GO:0060284	4.2e-05	0.0118	16096	71	88	5	regulation of cell development	NOTCH1 PSEN1; NOTCH1 NUMB; NOTCH1 RELA; NOTCH3 PSEN1; NOTCH1 NOTCH3;
M12	GO:0010646	7.1e-05	0.0198	16096	71	845	13	regulation of cell communication	JAG1 NOTCH2; NOTCH1 PSEN1; JAG1 NOTCH1; PSEN1 RAB11A; NOTCH1 RELA; JAG1 THBS1; FURIN NOTCH1; NOTCH2 PSEN1; PSEN1 STX1A; PHB2 RELA; PHB2 TRAF6; RAB11A TRAF6; CD44 TRAF6;
M12	GO:0023033	7.2e-05	0.0199	16096	71	2277	23	signaling pathway	CBL YWHAQ; JAG1 NOTCH2; APC GSK3B; GSK3B NOTCH2; GSK3B NOTCH1; GSK3B PSEN1; RAN SMAD1; NOTCH2 SMAD1; ARL4D SMAD1; NOTCH1 PSEN1; JAG1 NOTCH1; JAG1 NOTCH3; PSEN1 RAB11A; NOTCH1 RELA; CBL TRAF6; CBL EPHB6; CBL NOTCH1; NOTCH2 PSEN1; NOTCH3 PSEN1; GSK3B SMAD1; PRMT1 TRAF6; NOTCH1 NOTCH3; RAB11A TRAF6;
M12	GO:0045597	9e-05	0.0251	16096	71	103	5	positive regulation of cell differentiation	NFKB1 RELA; NFKB1 NOTCH1; JAG1 NOTCH1; NOTCH1 NUMB; NOTCH1 RELA;
M12	GO:0040007	0.0001	0.0297	16096	71	56	4	growth	NOTCH1 PSEN1; NOTCH2 PSEN1; NOTCH3 PSEN1; NOTCH1 NOTCH3;
M12	GO:0022404	0.00011	0.0317	16096	71	4	2	molting cycle process	NOTCH1 PSEN1; NOTCH1 RELA;
M12	GO:0022405	0.00011	0.0317	16096	71	4	2	hair cycle process	NOTCH1 PSEN1; NOTCH1 RELA;
